# Supplementary material for: HIF-2α/LINC02609/APOL1-mediated lipid storage promotes endoplasmic reticulum homeostasis and regulates tumor progression in clear-cell renal cell carcinoma
Source: J Exp Clin Cancer Res. 2024 Jan 23;43:29. doi: 10.1186/s13046-023-02940-6 (PMC10804485; doi:10.1186/s13046-023-02940-6)
Supplement: Supplementary file 2 — Supplementary Tables [file 13046_2023_2940_MOESM2_ESM.xlsx]

## Sheet: Table S1
	Table S1A Statistic characterization of ccRCC patients from tissue microarray
			No of case (150)
	Age(y)	>56	77
		<=56	73
	Gender	Male	107
		Female	43
	Clinical Stage	I	122
		II	16
		III	11
		IV	1
	T classification	T1	122
		T2	17
		T3	11
	Table S1B Statistic characterization of ccRCC patients from Union Hosptial
			No of case (40)
	Age(y)	>58	18
		<=58	22
	Gender	Male	26
		Female	14
	Clinical Stage	I	31
		II	7
		III	1
		IV	1
	T classification	T1	31
		T2	7
		T3	2
	Table S1C Statistic characterization of ccRCC patients from The First Affiliated Hospital of Anhui Medical University
			No of case (44)
	Age(y)	>58	23
		<=58	21
	Gender	Male	31
		Female	13
	Clinical Stage	I	37
		II	5
		III	2
		IV	0
	T classification	T1	37
		T2	5
		T3	2

## Sheet: Table S2
Table S2 The RNA-seq analysis of mRNA between sh-HIF2α v.s. sh-LacZ
	up-regulated				down-regulated
	786-O	OS-RC-2			786-O	OS-RC-2
gene	foldChange	foldChange		gene	foldChange	foldChange
SERPINH1	2.79088	2.2599		SEMA5B	0.177254	0
BCAT1	5.08283	2.27941		MTFR2	0.104895	0
BCAT1	3.80891	2.27941		FANCI	0.336364	0
TBC1D8B	3.04062	2.3743		ACSF3	0.00970874	0
SAA1	Inf	2.43007		PMS1	0.0672269	0
SAA1	26.6964	2.43007		ZNF384	0.20229	0
LIMA1	Inf	2.47218		SIRPB1	0.2	0
CRIM1	2.30042	2.66101		ZNF566	0.0666667	0
CRIM1	3.03974	2.66101		POP1	0.184471	0
CRIM1	13.48	2.66101		TCF7L2	0.015873	0
CRIM1	5.25	2.66101		KDM4C	0	0
ADAMTS15	221	2.69073		ENTPD1	0	0
ISG15	3.14565	2.71993		SSX2IP	0.0292398	0
CCDC80	3.92249	2.7608		ARL13B	0.025	0
CCDC80	9.9	2.7608		ADGRG2	0.015873	0
TPM1	Inf	2.82544		TCF7L2	0	0
TPM1	2.99162	2.82544		GPANK1	0	0
TGFB2	3.44368	2.84725		CNTNAP3B	0.109589	0
EFEMP1	31.9286	2.86957		RNF146	0.00714286	0
EFEMP1	3.83019	2.86957		PRMT2	0	0
EFEMP1	16.1	2.86957		ANKS3	0.0192308	0
IGFN1	4.36344	2.88259		UTY	0	0
ITPR2	3.26598	2.89175		ARL6	0	0
TMEM2	2.53853	2.90286		NCAPG2	0.287481	0
PTGFR	6.77714	2.91667		ABCB8	0.0681818	0
REST	Inf	2.928		MKL1	0.125	0
MIER1	73	2.97506		TANGO2	0	0
MIER1	142	2.97506		MAEA	0	0
MIER1	103	2.97506		MAEA	0.0277778	0
PPFIBP1	Inf	3.01396		CDCA3	0.0203046	0
PAPPA	Inf	3.07576		SHF	0.0491803	0
IFI6	13.7048	3.07807		KCNMA1	0.421008	0
IFI6	8.65138	3.07807		RFC3	0.310909	0
IFI6	9.76923	3.07807		LMNA	0.392803	0
RBM47	6.92105	3.1066		ADGRG2	0.0673077	0
KCNJ16	11.7917	3.11017		KHDRBS3	0.287225	0
PYCR1	10.5	3.1641		CIC	0	0
CDC42EP3	3.42473	3.20136		C2CD3	0	0
CDC42EP3	3.19592	3.20136		TMEM39B	0	0
CXCL5	3.18896	3.22856		TMUB2	0	0
RANGAP1	5.92825	3.24342		MYO19	0.0649351	0
SYNCRIP	8.23077	3.26842		TCF7L2	0	0
PIK3AP1	57	3.32106		FASTK	0	0
PIK3AP1	Inf	3.32106		CNTNAP3	0	0
TANK	8.36842	3.33677		SKA3	0.257627	0
RPS6KA3	7.25	3.36458		POGZ	0	0
PIK3R1	Inf	3.37313		APCDD1L	0.1417	0
ANKHD1	Inf	3.43443		ODF2	0	0
LIFR	3.78136	3.45372		CLCN3	0.224449	0
MORF4L2	39.3333	3.4963		WDR27	0.0196078	0
RASSF4	5.45	3.56423		KANSL1L	0	0
RASSF4	Inf	3.56423		TTLL4	0	0
ZBED1	5.76271	3.61871		GRAMD1C	0	0
GALNT7	448	3.62428		CCDC14	0	0
SIPA1L1	104	3.68807		CCDC14	0	0
GPR176	10.4348	3.72165		CD109	0.363444	0
SLC1A5	4.15894	3.74342		SLC29A1	0.129693	0
ATP2C1	34.5	3.80899		TRIM26	0	0
ATP2C1	5.16505	3.80899		NFX1	0	0
ATP2C1	4.5873	3.80899		SEMA4D	0.24165	0
ATP2C1	3.12016	3.80899		NEK6	0.18638	0
TRPC4AP	9.81818	3.81		PDDC1	0	0
AHI1	6.44828	3.95876		GABPB1	0.0337079	0
ADAM17	Inf	3.96894		IVD	0	0
IFI44L	13.4064	4		GLYR1	0.171141	0
IFI44L	9	4		TBCD	0	0
KDM6A	20.6667	4.02469		SYNRG	0.0238095	0
INHBA	3.81109	4.05376		ENDOV	0	0
NLRC5	Inf	4.13131		CSNK1G2	0	0
BTBD11	Inf	4.14286		CABIN1	0	0
STK4	Inf	4.15625		KIAA1841	0	0
OAS2	40.5625	4.22059		AP4B1	0	0
OAS2	Inf	4.22059		TPCN2	0	0
EPSTI1	65.5714	4.27642		TRIM26	0.126904	0
EPSTI1	Inf	4.27642		SCMH1	0	0
LPP	Inf	4.33898		METTL8	0	0
DUSP10	Inf	4.50088		CLASP2	0	0
LARP4	19.8	4.63636		CLASP2	0.0682819	0
LARP4	4.52381	4.63636		CLASP2	0.058663	0
CALD1	9.41935	4.71875		THOC7	0.237569	0
CALD1	10.2727	4.71875		MSL2	0.101695	0
CALD1	6.34694	4.71875		CCDC14	0	0
SEC22C	7.17778	4.77236		TMEM161B	0	0
PARN	Inf	5.06897		UIMC1	0	0
PARN	Inf	5.06897		PHF19	0	0
ARHGAP12	7.4359	5.07563		TSC1	0	0
CASD1	9.47368	5.11864		ARFGAP2	0.0350877	0
PSEN1	8.75862	5.13636		METTL3	0	0
PSEN1	5.62	5.13636		NUP85	0.075	0
PSEN1	7.40816	5.13636		LRRC37A	0	0
MAGEC2	16.8333	5.21622		CARD8	0	0
FOCAD	77.5	5.21667		CARD8	0.011236	0
MBNL1	49.2727	5.27962		CARD8	0.015625	0
LPIN3	Inf	5.28205		PRMT2	0	0
ZMYND11	3.148	5.36986		SYNRG	0	0
CFL2	79.1579	5.46117		CCDC138	0	0
PDE1C	6.27027	5.58974		PMS1	0.170279	0
PDE1C	204	5.58974		PMS1	0	0
PDE1C	12.4	5.58974		PMS1	0	0
TRIP12	4.53226	5.59091		PRKRA	0.0131579	0
RASAL2	91	5.63144		SEMA5B	0.0334572	0
RASAL2	49	5.63144		WDR19	0.226044	0
RASAL2	Inf	5.63144		PRIM2	0.0932203	0
MGEA5	5.784	5.74118		BBS9	0.00515464	0
MYL9	3.59119	5.75439		MIOS	0	0
C5orf42	9.2	5.76471		ISPD	0	0
C5orf42	8.56522	5.76471		FASTK	0.0772727	0
C5orf42	9.2	5.76471		NCAPG2	0.224556	0
NRCAM	Inf	5.8179		KHDRBS3	0	0
TNFRSF9	6.97826	5.91667		NBN	0.378655	0
PHKA1	Inf	6.1791		KDM4C	0.0204082	0
DCLK1	14	6.18812		KIF24	0.036036	0
UQCC1	35	6.24138		CNTNAP3B	0	0
ETF1	298	6.24324		CNTNAP3B	0	0
HSPG2	5.94286	6.33852		SEMA4D	0	0
CCDC25	39.4286	6.36		PHF19	0.165803	0
HDAC7	4.05208	6.42623		PHF19	0	0
RGPD5	8.5	6.56707		IVD	0	0
RGPD5	20.6667	6.56707		PAQR5	0	0
NPIPA3	56	6.58333		HERC1	0.164	0
NPIPA3	Inf	6.58333		HERC1	0	0
NPIPA3	50	6.58333		HERC1	0	0
42980	2.91779	6.80769		NPIPA2	0	0
42980	38.6667	6.80769		NPIPA2	0	0
ERBB2IP	12	6.90278		ACSF3	0	0
ERBB2IP	15.0556	6.90278		SMG6	0	0
ERBB2IP	7.09524	6.90278		TBC1D3K	0	0
ZC3H14	Inf	6.96429		SYNRG	0.0470588	0
ZC3H14	Inf	6.96429		SYNRG	0	0
ZC3H14	Inf	6.96429		SYNRG	0	0
ZC3H14	10.1579	6.96429		LRRC37A2	0	0
TUFT1	4.96721	7.05385		TMUB2	0	0
CCL2	29	7.07343		PIP4K2B	0.028169	0
THBS1	2.36098	7.14181		ZFP30	0	0
THBS1	3.46498	7.14181		APCDD1L	0.092437	0
SRP54	Inf	7.38889		SIRPB1	0	0
FBXW8	Inf	7.47727		TRAPPC10	0.0416667	0
MADD	Inf	7.79167		TANGO2	0	0
MADD	Inf	7.79167		TRMT2B	0	0
MADD	45.5	7.79167		SLC10A3	0.0408163	0
CRLS1	4.55385	7.80786		SLC10A3	0.0208333	0
FLYWCH1	Inf	7.90476		KLHL2	0	0
TENM4	11.6	7.94118		FAM149A	0	0
BLOC1S2	Inf	8.04167		PRDM8	0.0363636	0
SLC16A9	29.3636	8.07407		KIAA1841	0	0
PCSK9	796	8.29412		KIAA1841	0	0
L3MBTL3	24.25	8.35294		RBM5	0	0
ZMYND8	20.5	8.48387		C3orf67	0	0
ZMYND8	14.3	8.48387		C3orf67	0	0
ZMYND8	Inf	8.48387		NBEAL2	0.0133333	0
ZMYND8	20	8.48387		ELP6	0	0
GFRA1	4.24528	8.57718		CD109	0.375754	0
GFRA1	8.23932	8.57718		CD109	0.207328	0
ATM	20.0303	8.73333		MAN1A1	0.00164745	0
ATM	5.96154	8.73333		GPHN	0.0194175	0
ATM	6.31538	8.73333		GPHN	0	0
CNTN6	9.83333	8.76		PTGES3	0.136691	0
FER	Inf	8.82143		R3HDM2	0	0
L1CAM	1257	8.85417		KNTC1	0	0
L1CAM	Inf	8.85417		KNTC1	0	0
L1CAM	Inf	8.85417		INPP5F	0.0533333	0
DAB2IP	12.025	8.93333		PARG	0	0
NUP153	4.76984	9.06667		GMEB1	0	0
NUP153	Inf	9.06667		FAM72B	0	0
ERI3	67	9.27778		SLC35E2B	0.106061	0
LZTS3	Inf	9.33333		FER	0.131528	0
F8	Inf	9.38462		TPCN2	0.0666667	0
GOLGB1	3.0085	9.40385		FBRS	0	0
GOLGB1	3.51827	9.40385		SYNRG	0	0
AMOT	4.98936	9.72727		PIP4K2B	0.028169	0
AMOT	Inf	9.72727		LENG8	0.047619	0
ZNF83	3.92222	10.1111		LRRC37A2	0	0
ZNF83	28	10.1111		LRRC37A2	0	0
TENM2	Inf	10.3333		LRRC37A2	0	0
TENM2	13.3	10.3333		TSEN34	0	0
ADGRF1	30.5	10.4		TSEN34	0.045977	0
SOWAHD	Inf	10.4074		TSEN34	0.00628931	0
SPINT1	122	10.7		ABLIM1	0.263158	0.0017301
PPP1R12A	6.2069	11.125		ABLIM1	0.0943396	0.0017301
CYLD	Inf	11.4		ABLIM1	0.320359	0.0017301
CYLD	Inf	11.4		UGGT1	0.0368098	0.0017452
ZKSCAN8	Inf	11.5556		MAPK14	0	0.00398406
PIK3IP1	29.4	11.5714		SYTL3	0.0600707	0.00436681
HMGCS1	Inf	11.6667		SYTL3	0.202593	0.00436681
USP40	Inf	12		SYTL3	0.247761	0.00436681
MAP4K4	Inf	12.0556		SYTL3	0.141243	0.00436681
MATN2	5.74494	12.1034		SYTL3	0.109948	0.00436681
MATN2	10.5333	12.1034		SYTL3	0	0.00436681
NPIPB9	6.94118	12.1111		SYNPO	0.182787	0.00464037
NPIPB9	25	12.1111		FGFR1	0.236364	0.00543478
NPIPB9	Inf	12.1111		FGFR1	0	0.00543478
SGMS2	4.06429	12.2857		STXBP4	0	0.0070922
TNFAIP3	4.76389	12.625		ANKRD36B	0.0491803	0.00719424
TNFAIP3	4.65179	12.625		TRMU	0	0.00892857
TNFAIP3	10.4468	12.625		RGPD6	0.0656934	0.00909091
TJP1	3.31193	12.6667		FAM208B	0	0.0105263
TJP1	4.50725	12.6667		MYRF	0	0.0106383
ATXN1	5.28319	13.2727		CEP63	0	0.0119048
PARD3	Inf	13.3333		TPX2	0.222781	0.011976
PARD3	81.5	13.3333		CAST	0.30014	0.0128205
CNN1	79	13.3333		CAST	0.057971	0.0128205
GPCPD1	7.60714	14.1818		ZMYND8	0.09375	0.0131148
RGS5	28	14.459		ZMYND8	0	0.0131148
CEP85L	Inf	14.6667		ZMYND8	0	0.0131148
KIRREL3	22.6	14.8		ZMYND8	0	0.0131148
LIG1	4.17021	15		DDR1	0.122744	0.0136986
MACF1	9.57895	15.1667		DDR1	0	0.0136986
MACF1	3.1109	15.1667		DDR1	0.0454545	0.0136986
SDC2	9.10759	15.5714		MAP4K4	0.0185185	0.0149254
SDC2	Inf	15.5714		MAP4K4	0.0165975	0.0149254
SDC2	Inf	15.5714		MAP4K4	0.0758621	0.0149254
SDC2	Inf	15.5714		MAP4K4	0.209751	0.0149254
TLL2	4	16.3125		MAP4K4	0	0.0149254
SSC4D	Inf	16.4348		MAP4K4	0	0.0149254
FGFR2	40.6316	16.5455		MAP4K4	0	0.0149254
FGFR2	Inf	16.5455		MAP4K4	0.0913313	0.0149254
FGFR2	Inf	16.5455		ZNF227	0	0.0153846
FGFR2	Inf	16.5455		ADGRG1	0.016129	0.015625
FGFR2	47	16.5455		ADGRG1	0	0.015625
FGFR2	8.36667	16.5455		ADGRG1	0.0113636	0.015625
FGFR2	Inf	16.5455		ADGRG1	0.0140845	0.015625
MAST4	Inf	16.75		DHODH	0	0.015873
MAST4	Inf	16.75		ANKRD28	0.0150376	0.015873
ARHGAP24	9.64706	16.8333		MID1	0.315469	0.0166667
PDE4DIP	Inf	17.6		UBE3A	0.241415	0.0178571
PDE4DIP	74	17.6		ERCC6L2	0	0.0178571
SLC25A29	Inf	18.6		PDPR	0.127969	0.0194175
ADGRG1	20.25	19.8824		PDPR	0.0216401	0.0194175
ADGRG1	Inf	19.8824		CCDC74A	0	0.0196078
FAM135A	Inf	20.5714		PHF12	0.00970874	0.0196078
FAM135A	60	20.5714		USP36	0.110638	0.0204082
FAM135A	Inf	20.5714		POLE	0	0.0217391
RNPS1	89.5	20.7		POLE	0	0.0217391
CACNA2D1	31	20.8		WDR4	0.136986	0.0222222
ATF7IP	5.78531	21		HMGXB4	0.174658	0.0222222
ATF7IP	Inf	21		SHC1	0.09375	0.0228137
CLIP4	12.4444	22		PEX5L	0.138728	0.0232558
HMCN1	45.3	22		PEX5L	0.00469484	0.0232558
PISD	Inf	22		PLK4	0	0.0254777
HMCN1	17.6389	22		UVRAG	0.02	0.025974
RPN2	54	22.6667		MAP4	0	0.0273973
NPR3	76	23.2222		MAP4	0.0730337	0.0273973
NPR3	Inf	23.2222		KIFC1	0.365854	0.0294118
THRB	65	23.25		ENTPD6	0.161616	0.0304569
THRB	63	23.25		IFT172	0	0.0307692
LRRC20	5.6	23.75		MICALL1	0	0.0315789
DAG1	11.8947	24		CDK5RAP2	0.21867	0.0322581
DAG1	12.3636	24		IL7	0.0657895	0.0333333
UBE2V1	15.2	24.3333		C6orf203	0.0357143	0.0338983
CLASP2	94.8	24.6		SEC22C	0	0.0356083
HDAC9	11.375	25		UCHL5	0.0897436	0.037037
HDAC9	Inf	25		UCHL5	0.0703125	0.037037
C19orf25	Inf	25		HNRNPR	0.0194553	0.0387097
HDAC9	18.5	25		DIEXF	0	0.038835
LENG8	15.7273	26.3333		ZNF45	0.043956	0.0454545
USP54	Inf	26.5		ZNF45	0	0.0454545
PLEKHB2	5.30864	28.5		BRF1	0	0.0461538
PLEKHB2	3.4334	28.5		ENTHD2	0	0.0470588
CILP	73	28.6667		CEP78	0.304229	0.0491803
MGAT1	Inf	30.5263		SUV420H1	0.0888889	0.0491803
RNF38	5.7963	31		ABI2	0.05	0.0512821
WNT2B	19.0588	31.3182		LIG1	0.0188679	0.0516129
ESRRG	Inf	32		LIG1	0.150442	0.0516129
ESRRG	Inf	32		EIF4E3	0.144105	0.0532544
PDXK	9.07692	32		EIF4E3	0.0375	0.0532544
MAPK7	16.5714	33.5		ADORA1	0	0.0540541
PDCD1LG2	11.0952	36		TCAF1	0.0387597	0.0556901
TBKBP1	Inf	36.3333		PRKACA	0.282235	0.0588235
ZNF706	Inf	37		MIER1	0.0680787	0.0610611
LRRFIP1	Inf	37		MIER1	0	0.0610611
LRRFIP1	28.4	37		MIER1	0.0297872	0.0610611
TRIM66	Inf	37.5		MIER1	0.0441176	0.0610611
FAM72A	Inf	38.5		MIER1	0.0532544	0.0610611
FIP1L1	11.6	40.3333		ZEB1	0.0425532	0.0649351
MUT	4.97959	42.2		GCFC2	0.06	0.0666667
FAM49B	3.72619	42.6667		PARD3	0.0851064	0.0683761
CPZ	32	45		MLLT6	0.0131579	0.0723684
GOLGA8N	13.25	45		MLLT6	0.0133333	0.0723684
GOLGA8N	24.625	45		DDAH1	0.0111111	0.0738255
PMS1	4.18705	46		PTGS1	0.128571	0.0750873
HIPK1	12.3846	48		EGF	0.0208333	0.0769231
HIPK1	11.0741	48		CEP55	0.323009	0.0775862
HIPK1	13.8333	48		ITPR1	0.164948	0.0793103
HIPK1	18.6	48		ITPR1	0.117647	0.0793103
HIPK1	10.3529	48		ITPR1	0.0707071	0.0793103
HIPK1	10.3333	48		ITPR1	0.287879	0.0793103
ADAMTS5	12.3892	50		ITPR1	0.0966543	0.0793103
ADAMTS5	9.52941	50		ITPR1	0.0649351	0.0793103
RNF217	5.95513	50.8571		STK10	0	0.0795848
ERAP1	Inf	52.0909		HUWE1	0.210191	0.0806452
MST1	Inf	59		VEGFA	0.144523	0.0813648
PIK3CD	20.3333	60		VEGFA	0.0683857	0.0813648
PIK3CD	46	60		VEGFA	0.144523	0.0813648
DEDD	28	60.5		VEGFA	0.136847	0.0813648
TAZ	17	63		VEGFA	0.0683857	0.0813648
HFE	11.0909	65		NETO2	0.318296	0.0870113
HFE	5.81481	65		NETO2	0.371667	0.0870113
BNC2	7.14286	65		CAPN15	0.0113636	0.0875912
BNC2	65.5	65		CAMKK2	0.229592	0.0879121
BNC2	116	65		ANKHD1	0.182186	0.0909091
BNC2	107	65		SPIDR	0	0.0909091
BNC2	104	65		ARHGEF3	0	0.0921053
PPM1H	3.69055	66		ABCD3	0.402359	0.0928463
TNC	Inf	66.2083		CELF1	0.0758725	0.09375
MIER2	Inf	83		CELF1	0.186495	0.09375
ODF2	75	87		FAM13B	0.0949367	0.09375
ZSCAN31	Inf	97		CELF1	0.0117371	0.09375
ZSCAN31	Inf	97		CELF1	0.0411585	0.09375
GLIPR2	3.8189	115.5		CELF1	0.0217391	0.09375
ARFIP1	26.3333	120		UBXN2A	0	0.0970874
DDR1	Inf	134		PACS2	0	0.0970874
DDR1	5.13333	134		PACS2	0.00364964	0.0970874
DDR1	Inf	134		EXOC6	0.0192308	0.0979381
DDR1	Inf	134		ARHGAP11A	0.242113	0.101911
DDR1	Inf	134		ATAD1	0.0434783	0.102041
DDR1	27.5	134		ATAD1	0.13615	0.102041
GUCY1A3	12.3	169		ANGPTL4	0	0.107066
DNAJC6	Inf	188		ANGPTL4	0.109474	0.107066
PLCB4	4.83475	276		DIDO1	0.234628	0.108992
PLCB4	3.02821	276		DIDO1	0.0719424	0.108992
C4BPA	Inf	Inf		PITPNM2	0.163333	0.115044
DDX60L	3.82374	Inf		NPIPA7	0	0.118421
NABP1	2.45159	Inf		USP53	0	0.118421
PDE4B	Inf	Inf		NPIPA7	0.0120482	0.118421
FBRS	Inf	Inf		NPIPA7	0	0.118421
EIF2AK2	Inf	Inf		SMC2	0.2671	0.122951
BDNF	Inf	Inf		SMC2	0.25016	0.122951
KDM4C	31.3333	Inf		SMC2	0.361952	0.122951
ADARB1	18.4	Inf		DAB2IP	0.08	0.123529
BFSP1	Inf	Inf		SMC4	0.386016	0.124585
SYNRG	16.3333	Inf		SMC4	0.0739893	0.124585
42795	55	Inf		CRLS1	0.0581395	0.130221
HHAT	9.72	Inf		MED15	0.110497	0.132184
HHAT	10.8889	Inf		SMAD7	0.175439	0.132812
FAM109A	Inf	Inf		EXOSC10	0.026455	0.133588
TFDP2	5.2381	Inf		CTNNA1	0.272358	0.136792
TCF7L2	Inf	Inf		CREB1	0.0304569	0.138577
NCOA7	4.19697	Inf		IL4R	0.166667	0.139959
RNF14	10.5	Inf		AHCYL1	0.275464	0.140541
MIF4GD	102	Inf		PPP3CB	0.257261	0.141479
NABP1	6.06897	Inf		NOG	0.119266	0.146303
IL4R	Inf	Inf		ACTR8	0.0783133	0.147239
RCAN1	Inf	Inf		TMEM164	0.0357143	0.147887
RCAN1	16.2222	Inf		MTR	0.0792079	0.149091
IQCE	14.6667	Inf		SCN9A	0	0.149275
PLAGL1	Inf	Inf		SCN9A	0.113208	0.149275
PLAGL1	Inf	Inf		CTBP2	0.0178571	0.153946
PIGG	7.18919	Inf		NDRG1	0.112676	0.154255
FAM21A	14.6364	Inf		NDRG1	0	0.154255
CD163L1	Inf	Inf		NDRG1	0.0934908	0.154255
SNX19	6.38462	Inf		NDRG1	0.0271318	0.154255
ZNF140	Inf	Inf		NDRG1	0.234501	0.154255
EBI3	146	Inf		CLOCK	0.0315259	0.154321
ST3GAL3	135	Inf		CLOCK	0.132159	0.154321
TFDP2	93	Inf		POLR2H	0	0.155
NLGN4Y	27	Inf		ZDHHC16	0	0.156812
CARD8	Inf	Inf		CA12	0.194476	0.157264
ADARB1	90	Inf		CA12	0.0322061	0.157264
PLA1A	21.4	Inf		CA12	0.142259	0.157264
ASAP3	2.80814	Inf		UTRN	0.357143	0.160494
ATXN7L1	49	Inf		WHSC1	0.354067	0.161454
SMYD3	72	Inf		AKAP2	0.264132	0.162682
TNS3	3.32997	Inf		BAG6	0	0.164706
OSBPL9	5.4	Inf		BAG6	0	0.164706
TAOK1	4.14907	Inf		BAG6	0	0.164706
ARL6	41.5	Inf		BAG6	0	0.164706
NLRP1	12.0769	Inf		BAG6	0	0.164706
MID1	Inf	Inf		BAG6	0.025	0.164706
RSAD2	5.87805	Inf		BAG6	0	0.164706
BAG6	Inf	Inf		BAG6	0.02	0.164706
GPRASP2	Inf	Inf		BAG6	0	0.164706
MAPK14	3.61538	Inf		BAG6	0	0.164706
PARD3B	Inf	Inf		BAG6	0	0.164706
PKHD1	26.8889	Inf		BAG6	0.0196078	0.164706
GTF2IRD2	30.6667	Inf		BAG6	0	0.164706
CD163L1	Inf	Inf		BAG6	0	0.164706
PPP2R5C	3.46948	Inf		BAG6	0	0.164706
UTY	Inf	Inf		BAG6	0	0.164706
RCAN1	7.30409	Inf		BAG6	0	0.164706
PSD3	Inf	Inf		BAG6	0	0.164706
C3orf33	Inf	Inf		RIF1	0.388859	0.17207
TBC1D7	Inf	Inf		RIF1	0.305651	0.17207
SLC35D2	Inf	Inf		SMPDL3A	0	0.172308
ABI1	Inf	Inf		RACGAP1	0.159292	0.172414
TMEM120B	Inf	Inf		RACGAP1	0.211511	0.172414
HOXB2	44.5	Inf		DLG1	0.0108696	0.173653
LRRC37A	45	Inf		ARNTL2	0.0142349	0.174757
ZNF566	Inf	Inf		ARNTL2	0.0377358	0.174757
ENTPD6	Inf	Inf		ARNTL2	0.0864865	0.174757
ENTPD6	68.5	Inf		ARNTL2	0.0744681	0.174757
RCAN1	Inf	Inf		NUPL2	0.0150376	0.175879
PHF8	Inf	Inf		ZGRF1	0.188235	0.182073
ELF2	8.94737	Inf		BICD1	0.277929	0.18408
DDX60L	40.6667	Inf		DDHD1	0.206074	0.18677
RHOQ	Inf	Inf		SHMT2	0	0.194805
NOP9	213	Inf		ERRFI1	0.374614	0.197278
PPM1A	14.9091	Inf		MYH13	0	0.20354
TCOF1	50.3333	Inf		MAPK6	0.298605	0.203704
TCOF1	67.5	Inf		MAPK6	0.165354	0.203704
TCOF1	57	Inf		SLCO4A1	0.19095	0.207053
TCOF1	28.75	Inf		SLCO4A1	0	0.207053
TCF7L2	Inf	Inf		SEMA4B	0.393419	0.21026
TCF7L2	Inf	Inf		SEMA4B	0.124678	0.21026
ZZZ3	7.40741	Inf		HIST1H2BD	0.377525	0.213115
PHLDB1	24.2	Inf		UTP20	0.0394366	0.214022
DDHD2	Inf	Inf		SLC7A5	0.0578512	0.215985
TSEN34	Inf	Inf		SLC7A5	0	0.215985
TSEN34	Inf	Inf		GATAD2A	0.0932642	0.218563
TSEN34	Inf	Inf		FIBCD1	0.183333	0.22011
KDM3A	Inf	Inf		SEC14L6	0.0874317	0.221893
FAM126B	62	Inf		ACKR3	0	0.225135
FAM126B	106	Inf		KRIT1	0	0.226481
GPR160	Inf	Inf		DDIT4	0.41941	0.233061
WDR1	11.5366	Inf		PLEKHA1	0.124031	0.233184
ZNF462	Inf	Inf		METTL17	0.13879	0.233708
FAM21A	11.6923	Inf		PIP4K2A	0.283019	0.23489
FAM21A	Inf	Inf		SCFD1	0.0214425	0.236025
TMEM138	Inf	Inf		ZNF395	0.263095	0.23695
AMN1	Inf	Inf		SORBS1	0.264762	0.237785
TMEM120B	Inf	Inf		SORBS1	0	0.237785
LETMD1	Inf	Inf		SORBS1	0.128906	0.237785
UBAC2	6.41667	Inf		SORBS1	0.11658	0.237785
ZNF266	14.6667	Inf		SORBS1	0	0.237785
CYTH2	131	Inf		SORBS1	0.0478469	0.237785
TANGO2	Inf	Inf		SORBS1	0.189145	0.237785
KLF8	14.5714	Inf		SORBS1	0.222793	0.237785
BAG6	Inf	Inf		SORBS1	0	0.237785
BAG6	Inf	Inf		SORBS1	0	0.237785
CNOT3	Inf	Inf		HERC2	0.0185676	0.237952
TSEN34	Inf	Inf		HERC2	0.10084	0.237952
FAM20B	13	Inf		NOP9	0.104575	0.238255
FAM20B	13.0952	Inf		ITGB1	0.442448	0.239521
NOL10	Inf	Inf		CCND1	0.188027	0.242351
RSAD2	Inf	Inf		CALU	0.290242	0.243311
ANKMY1	Inf	Inf		CALU	0.241589	0.243311
ANKRD36B	Inf	Inf		KIF16B	0.112821	0.243506
RGPD6	10.1852	Inf		RBMS3	0	0.244332
RGPD6	10.8	Inf		RBMS3	0	0.244332
GTDC1	Inf	Inf		TIPARP	0.133603	0.248428
CFAP44	15.1429	Inf		GAL3ST1	0.0125786	0.25344
ADAMTS12	185	Inf		GAL3ST1	0	0.25344
CUL9	Inf	Inf		GAL3ST1	0.0110236	0.25344
CCHCR1	Inf	Inf		GAL3ST1	0.17283	0.25344
BAG6	Inf	Inf		GAL3ST1	0.170799	0.25344
BAG6	Inf	Inf		IL1R2	0.00657895	0.254206
BAG6	Inf	Inf		NCOA7	0.160377	0.25537
ZSCAN12	4.70248	Inf		RUFY3	0.181818	0.256944
TNS3	14.7857	Inf		SLC2A1	0.297921	0.25778
TNS3	Inf	Inf		ZNF436	0.127517	0.258206
ISPD	Inf	Inf		FAM131C	0.0689655	0.259074
SLC25A13	Inf	Inf		PXN	0.0833333	0.261928
DTX2	13.2857	Inf		PXN	0	0.261928
VPS13B	24.6667	Inf		PXN	0	0.261928
VPS13B	12.0526	Inf		NUP50	0.135417	0.262076
VPS13B	Inf	Inf		CHD3	0.247765	0.262391
C9orf3	11.25	Inf		CHD3	0.152727	0.262391
PGAP2	Inf	Inf		C1orf43	0	0.266667
TTC23	Inf	Inf		TNS1	0.0142857	0.268806
SYNRG	Inf	Inf		PRC1	0.0528053	0.269091
LSM12	Inf	Inf		PRC1	0.366087	0.269091
GPATCH8	14.6667	Inf		EPAS1	0.286624	0.269925
LRRC37A2	Inf	Inf		EPAS1	0.00236967	0.269925
LRRC37A2	Inf	Inf		ARRDC3	0.186516	0.27182
PTPN2	Inf	Inf		POLQ	0	0.275794
CARD8	21.4	Inf		SBF1	0.336373	0.275862
ZNF266	18.7143	Inf		SBF1	0.307307	0.275862
ILF3	7.71429	Inf		SH3BP2	0.0675676	0.279629
GMEB2	6.71429	Inf		UBAC2	0	0.28081
FOXA2	46	Inf		TGFA	0.27808	0.281207
ENTPD6	Inf	Inf		TGFA	0.313156	0.281207
ADARB1	31	Inf		TGFA	0.135499	0.281207
COL4A5	5.20312	Inf		KIAA0368	0.306687	0.282561
COL4A5	Inf	Inf		KIAA0368	0.242402	0.282561
UTY	Inf	Inf		YWHAZ	0.240258	0.288462
UTY	Inf	Inf		GRPR	0.133829	0.288582
UTY	Inf	Inf		AKAP12	0.287892	0.29203
UTY	Inf	Inf		AKAP12	0.194018	0.29203
UTY	22.6667	Inf		TGM2	0.000794913	0.295016
UTY	Inf	Inf		SCN1B	0.0208333	0.295542
ANAPC10	15.4286	Inf		SEMA6A	0.0654206	0.297109
HERC5	236	Inf		SEMA6A	0.0125209	0.297109
HERC6	Inf	Inf		SEMA6A	0.0555556	0.297109
PRKCE	Inf	Inf		SEMA6A	0.055336	0.297109
ATP7B	Inf	Inf		FAM107B	0.115128	0.298561
XPO4	Inf	Inf		HPCAL1	0.238683	0.30303
TBC1D32	87	Inf		HPCAL1	0.0769231	0.30303
TBC1D32	Inf	Inf		HPCAL1	0	0.30303
PPM1A	55.8	Inf		PTER	0.0125	0.303249
GPR135	33	Inf		FRYL	0.0960854	0.313812
RNF14	8.96296	Inf		MBNL1	0.0037594	0.315697
TMEM120B	Inf	Inf		MBNL1	0.00447427	0.315697
TMEM117	Inf	Inf		MBNL1	0.0257802	0.315697
PTPRE	4.82759	Inf		MBNL1	0.243056	0.315697
ENTPD1	Inf	Inf		C11orf86	0.120805	0.315992
SIK3	6.71053	Inf		TNPO3	0	0.320191
UVRAG	Inf	Inf		TNPO3	0.208633	0.320191
IQCK	Inf	Inf		C1QL1	0.350843	0.320563
IL4R	Inf	Inf		SYNCRIP	0.365636	0.325624
SYNRG	Inf	Inf		IRS2	0.307886	0.331276
NAIP	Inf	Inf		MMS19	0	0.332694
LRRC37A2	Inf	Inf		KMO	0.119675	0.332996
BAG6	Inf	Inf		KMO	0.0451613	0.332996
BAG6	17.5	Inf		KMO	0	0.332996
BAG6	Inf	Inf		SPNS2	0.129504	0.333725
BAG6	Inf	Inf		ABCA2	0.1997	0.334337
BAG6	33.3333	Inf		ABCA2	0.144762	0.334337
BAG6	Inf	Inf		MITF	0.155963	0.34382
CNOT3	Inf	Inf		ZBTB38	0.161672	0.346191
CCHCR1	Inf	Inf		ZBTB38	0.292994	0.346191
BAG6	Inf	Inf		ZBTB38	0.191941	0.346191
BAG6	Inf	Inf		ZBTB38	0.234304	0.346191
TSEN34	Inf	Inf		ZBTB38	0.152027	0.346191
				LPCAT1	0.394466	0.346759
	Inf: sh-HIF2α/sh-LacZ sh-LacZ=0			LPCAT1	0.200617	0.346759
				IGSF3	0.0313725	0.350094
				HNRNPC	0.164957	0.353659
				HNRNPC	0.0556818	0.353659
				HNRNPC	0.0275229	0.353659
				MOB3A	0.11194	0.355488
				ZHX2	0.310036	0.361395
				STARD7	0.222512	0.366388
				DNMT1	0	0.366928
				SNX7	0.2175	0.36798
				SNX7	0.189922	0.36798
				PTBP3	0.0040568	0.369637
				NT5E	0.285841	0.371078
				NT5E	0.355023	0.371078
				ECE1	0.363452	0.372807
				TRIB3	0.20267	0.373304
				2017-09-09	0.402167	0.374387
				2017-09-09	0	0.374387
				SLC7A7	0	0.377183
				MGST1	0.356029	0.387622
				HP1BP3	0.0807175	0.40113
				UQCRC2	0.339875	0.405109
				APOL1	0.0446194	0.407844
				SLC6A6	0.352941	0.418892
				SLC6A6	0.275823	0.418892
				SLC6A6	0.301363	0.418892
				SLC6A6	0.28833	0.418892
				STK24	0.117257	0.429379
				ACLY	0.34731	0.433275
				CNOT7	0.264247	0.43683
				KIAA1462	0.383547	0.438217
				IGFBP3	0.416992	0.439306
				IGFBP3	0.315682	0.439306
				HIST1H1D	0.375743	0.467365
				RPS27A	0.364076	0.471064

## Sheet: Table S3
Table S3 The RNA-seq analysis of LncRNA between sh-HIF2α v.s. sh-LacZ
up-regulated				down-regulated
	786-O				786-O
gene	foldChange			gene	foldChange
lnc-ANKRD55-6:1	Inf			lnc-CLEC2D-8:10	0.1
lnc-EIF2AK4-6:1	3.04082			lnc-CST6-2:1	0
lnc-GLI3-4:1	3.56607			lnc-HIP1-1:8	0
lnc-SLC25A39-2:1	Inf			lnc-MTPN-1:1	0.302033
lnc-PTP4A2-3:4	153			lnc-SPTBN5-4:1	0
lnc-GHRL-1:1	8.29268			ZFPM2-AS1:11	0.0306122
lnc-ANXA3-8:1	Inf			lnc-RBPJ-2:1	0.0430108
lnc-FAM204A-6:4	Inf			THUMPD3-AS1:20	0
lnc-MACROD2-2:2	Inf			THUMPD3-AS1:19	0
lnc-PGCP.1-1:2	Inf			lnc-GLOD4-2:2	0
BAALC-AS1:10	32			TCONS_00113650	0.0102564
CASC7:1	15.8			TCONS_00163225	0.0743802
CCDC18-AS1:18	Inf			TCONS_00164094	0.251834
CCDC18-AS1:9	Inf			lnc-RPS13-2:1	0
DLEU2:13	Inf			lnc-MYEOV-1:1	0.153846
GAS5:18	2.88804			lnc-EID3-1:3	0.00507614
GAS5:19	Inf			LUCAT1:14	0.0964778
LBX2-AS1:5	Inf			SNHG25:3	0
LINC00641:1	13.9091			LUCAT1:12	0.0422535
LINC00641:2	12.0909			LUCAT1:1	0.100442
LINC00667:8	Inf			APCDD1L-AS1:1	0.208885
LINC00894:23	Inf			APCDD1L-AS1:3	0.133917
LINC00926:1	Inf			APCDD1L-AS1:6	0
LINC00963:36	9.88889			BOLA3-AS1:9	0
LINC01000:8	Inf			CRYM-AS1:1	0
LINC01279:1	6.43333			DLGAP1-AS2:5	0
LINC01296:6	Inf			FLG-AS1:9	0
lnc-AC090186.1-1:6	47			FTX:6	0
lnc-AICDA-1:1	Inf			LAMTOR5-AS1:41	0
lnc-AL592284.1-1:16	Inf			LINC00205:18	0
lnc-ANKRD18B-6:3	113			LINC00261:8	0
lnc-ARFGAP1-4:6	3.53684			LINC00667:17	0.056338
lnc-ARHGEF2-3:4	Inf			LINC00926:5	0
lnc-ARNTL-4:1	Inf			LINC00963:35	0
lnc-ATAD5-3:5	Inf			LINC01106:5	0.0142857
lnc-ATAD5-3:9	Inf			LINC01106:6	0
lnc-ATG10-1:1	31			LINC01116:2	0.0592885
lnc-ATOH8-1:2	49			LINC01320:17	0
lnc-B2M-1:4	Inf			LINC01559:3	0.114035
lnc-BARHL2-5:3	Inf			lnc-AC027323.1-1:1	0
lnc-C11orf44-12:1	Inf			lnc-AC112715.2.1-6:1	0
lnc-C12orf73-2:3	Inf			lnc-ACPL2-2:1	0.186957
lnc-C14orf149-1:5	28			lnc-ACPL2-3:2	0.296296
lnc-C14orf79-2:2	Inf			lnc-ACPL2-3:3	0.307447
lnc-C1orf186-3:1	Inf			lnc-ACR-2:6	0.00854701
lnc-C4orf44-5:1	Inf			lnc-AF165138.7.1-2:1	0
lnc-C6orf118-1:1	Inf			lnc-AKR1C2-3:3	0.14604
lnc-C9orf57-4:4	Inf			lnc-AL669831.1-3:23	0
lnc-CCDC90A-8:1	Inf			lnc-AL669831.1-3:29	0
lnc-CHML-1:1	Inf			lnc-AL669831.1-3:41	0
lnc-CLEC2D-8:11	Inf			lnc-ANKRD18B-6:4	0.0333333
lnc-CLEC2D-8:6	Inf			lnc-ANKRD33B-2:1	0.0554745
lnc-CLTA-2:1	14.6			lnc-ATAD5-3:19	0.187935
lnc-CPNE9-3:1	Inf			lnc-C12orf29-3:1	0.0588235
lnc-CPXM2-4:1	Inf			lnc-C15orf60-2:2	0
lnc-CTDSP2-2:6	Inf			lnc-C16orf52-1:4	0
lnc-DENND2D-2:7	Inf			lnc-C16orf95.1-3:1	0
lnc-DFNB59-2:14	Inf			lnc-C17orf100-2:3	0.198003
lnc-DIRC2-1:2	Inf			lnc-C1orf105-3:1	0
lnc-DNMT1-2:1	Inf			lnc-C1orf111-2:1	0
lnc-EGLN1-1:2	Inf			lnc-C2orf65-6:1	0
lnc-EIF2B5-2:1	Inf			lnc-C2orf78-4:1	0
lnc-ELMO1-1:1	18.75			lnc-CARHSP1-2:1	0
lnc-FAM138C-3:1	18			lnc-CCS-1:2	0.0151515
lnc-FAM160A1-8:1	Inf			lnc-CHD2-18:1	0
lnc-FIBCD1-2:1	Inf			lnc-CHN2-5:1	0.0205128
lnc-FKBP9-3:1	Inf			lnc-CKAP2L-1:8	0
lnc-FSCN3-5:1	Inf			lnc-COL4A1-6:1	0.0455373
lnc-FUBP1-3:1	7.18421			lnc-CRYBA4-1:47	0
lnc-GABPA-17:2	Inf			lnc-CSNK1A1-2:1	0
lnc-GDPD4-4:1	Inf			lnc-CTSL2-2:2	0
lnc-GFRA1-1:1	12.4615			lnc-DCST1-1:5	0
lnc-GGCT-1:36	Inf			lnc-DFNB59-2:4	0
lnc-GLIS3-2:2	5.69811			lnc-DMGDH-3:1	0
lnc-GNA14-3:1	Inf			lnc-EFCAB4B-8:1	0.0571429
lnc-GNAQ-5:1	Inf			lnc-EFNA4-1:6	0.0222222
lnc-GNLY-4:2	7.63158			lnc-EIF3B-2:3	0.291707
lnc-GOLGA6L6-12:1	56.5			lnc-EML4-4:3	0
lnc-HDAC2-13:1	Inf			lnc-ENDOU-6:1	0.0691489
lnc-HDAC9-1:1	9.2			lnc-ESRRB-2:1	0
lnc-HDHD2-1:1	Inf			lnc-EVX2-2:1	0
lnc-HLA-C-2:2	10.7857			lnc-EXTL3-7:1	0
lnc-HLA-C-5:2	4.59223			lnc-FAM133B-2:1	0.187742
lnc-HOXA11-2:1	Inf			lnc-FAM75A6-4:1	0
lnc-IFI44-3:1	23.25			lnc-FBXO18-4:1	0
lnc-IFI44-5:1	9.4			lnc-FDX1-1:5	0
lnc-ING1-1:1	Inf			lnc-FGD5-2:1	0.257908
lnc-IRAK3-5:1	27.3333			lnc-FGFBP3-2:1	0
lnc-KATNAL1-5:1	4.40909			lnc-FOXL1-3:4	0.156934
lnc-KIAA1462-7:1	Inf			lnc-GAS1-2:1	0
lnc-LASP1-3:1	Inf			lnc-GNG11-3:3	0.326775
lnc-LRRC24-2:4	Inf			lnc-GPRIN3-2:1	0
lnc-MAP4K5-1:2	11.3333			lnc-GS1-211B7.1.1-4:1	0
lnc-MB21D1-3:5	16.9964			lnc-HSPA4L-1:1	0.108491
lnc-MBNL1-3:3	201			lnc-IDS-17:1	0.062069
lnc-MOB1A-2:2	Inf			lnc-IGSF9-1:1	0
lnc-MTFMT-2:2	Inf			lnc-IL1A-2:1	0
lnc-NBN-1:6	22.3333			lnc-INTS12-4:1	0
lnc-NDRG1-2:1	144			lnc-JMJD6-1:4	0
lnc-NEUROD6-7:2	83			lnc-MCART1-2:1	0
lnc-NPIP-2:1	6.73077			lnc-MECP2-2:2	0.0441176
lnc-NPIPP1-1:1	Inf			lnc-MED6-3:1	0.0125
lnc-NR1I2-1:9	Inf			lnc-MFN1-1:3	0
lnc-NRG1-3:1	Inf			lnc-MYEOV-11:5	0.135593
lnc-OBFC2A-1:1	5.58772			lnc-MYEOV-11:7	0.109756
lnc-OBFC2A-1:2	4.11009			lnc-NCOA1-3:2	0
lnc-OBFC2A-9:3	3.76471			lnc-NOC2L-6:1	0
lnc-ODF4-4:1	4.96923			lnc-NRIP1-1:6	0
lnc-PABPC1-4:1	Inf			lnc-PAAF1-2:1	0
lnc-PDE4DIP-1:2	Inf			lnc-PCCB-1:1	0
lnc-PFKP-27:2	Inf			lnc-PCGF2-4:1	0.0338983
lnc-PLEC-3:4	12.125			lnc-PDCL2-4:1	0
lnc-PLOD2-4:1	5.02			lnc-POLDIP3-2:1	0.213321
lnc-PMM2-6:2	59			lnc-POTEG-10:1	0
lnc-PPAPDC1B-4:1	Inf			lnc-PP2D1-2:1	0
lnc-PPIAL4B-2:22	2.94124			lnc-PPP1R15B-5:1	0
lnc-PPP1R10-1:3	Inf			lnc-PREX2-2:1	0.275986
lnc-PTPN14-5:1	Inf			lnc-PTH-3:1	0
lnc-RBM8A-1:1	Inf			lnc-PTMS-1:3	0
lnc-RC3H1-2:1	Inf			lnc-PTP4A2-3:3	0.280797
lnc-RGPD8-1:1	Inf			lnc-RAB18-3:4	0
lnc-RGS5-1:6	Inf			lnc-RAD51-3:1	0
lnc-RIMKLB-1:10	Inf			lnc-RALY-3:1	0
lnc-RIMKLB-1:9	Inf			lnc-RBM14-RBM4-1:1	0.0466321
lnc-RNF19A-8:4	Inf			lnc-RBM19-2:1	0
lnc-RP11-645C24.1.1-3:8	Inf			lnc-RBM48-1:5	0
lnc-RP11-645C24.1.1-5:15	75			lnc-RP11-503N18.3.1-6:1	0
lnc-SBDS-4:10	Inf			lnc-RTN4IP1-2:2	0
lnc-SCAF8-5:2	29			lnc-RWDD3-8:4	0
lnc-SETD7-3:6	25.3333			lnc-SDCBP-2:2	0
lnc-SLC22A18AS-1:1	16.6			lnc-SEMA4D-2:1	0
lnc-SLC30A7-2:12	29.5			lnc-SGOL2-1:1	0.0162602
lnc-SLC44A3-1:1	Inf			lnc-SLC39A11-1:7	0
lnc-SLC44A3-1:3	Inf			lnc-SLC39A11-1:9	0.0131579
lnc-SMARCAL1-2:2	Inf			lnc-SLC9A7-1:2	0
lnc-SNAPC1-1:1	3.60199			lnc-SLTM-5:1	0
lnc-SNRPE-1:4	Inf			lnc-SNAPC5-3:4	0.0169492
lnc-SNRPN-2:1	Inf			lnc-SNURF-1:15	0
lnc-SOX30-3:1	Inf			lnc-SORBS1-1:2	0
lnc-SPP1-1:1	45			lnc-SPATA21-2:12	0.172897
lnc-STK16-2:5	48			lnc-SPP2-2:2	0.0610687
lnc-STK16-2:7	9.125			lnc-STX16-4:1	0.0871212
lnc-STON2-5:1	142			lnc-SUCLG1-9:1	0
lnc-SYAP1-2:1	Inf			lnc-SYNJ2BP-1:3	0
lnc-TANK-1:4	Inf			lnc-TBXAS1-3:1	0.0185185
lnc-TCP1-5:1	14.1667			lnc-TBXAS1-3:4	0.0506329
lnc-TIGD1L2-4:1	21.3333			lnc-TBXAS1-3:5	0.158103
lnc-TMEM109-2:1	29.6667			lnc-TFDP2-5:1	0
lnc-TMEM169-7:1	Inf			lnc-TINF2-1:2	0.0196078
lnc-TPST1-1:3	Inf			lnc-TMEM167A-4:7	0.156627
lnc-TRIM69-2:7	Inf			lnc-TNFSF18-1:2	0.0263158
lnc-TTK-7:1	Inf			lnc-TRIM26-2:24	0
lnc-UBAC1-2:3	Inf			lnc-TRIM26-2:29	0
lnc-VEZF1-1:2	Inf			lnc-TRMU-1:1	0
lnc-WBSCR17-6:1	Inf			lnc-TSHB-3:1	0.0522876
lnc-ZC3HC1-2:2	Inf			lnc-TSHB-3:2	0.0641026
lnc-ZNF462-2:1	Inf			lnc-UAP1-4:1	0
lnc-ZNF503-AS2-4:1	Inf			lnc-UBE2E2-6:1	0
lnc-ZNF644-1:10	Inf			lnc-UGDH-3:2	0
lnc-ZNF654-2:1	Inf			lnc-VEGFB-3:1	0.20132
lnc-ZNF765-5:7	Inf			lnc-VSTM2B-9:24	0
LOXL1-AS1:1	Inf			lnc-XPNPEP3-4:2	0
LOXL1-AS1:8	32.5			lnc-ZNF280D-2:1	0
MAGI2-AS3:44	4.5102			lnc-ZNF442-1:1	0
NEAT1:14	7.36667			lnc-ZNF442-1:2	0
NUTM2A-AS1:18	Inf			lnc-ZNF621-5:1	0
NUTM2B-AS1:35	Inf			lnc-ZNF644-1:4	0
OIP5-AS1:24	2.96651			LUCAT1:13	0
OSER1-AS1:6	58			MIR193BHG:12	0
POT1-AS1:6	23.6667			NIFK-AS1:17	0
PTCSC3:3	Inf			NUTM2A-AS1:12	0
TCONS_00065294	Inf			SNHG7:11	0
TCONS_00082366	3.2306			TCONS_00004218	0.0751634
TCONS_00106055	7.30435			TCONS_00084130	0.151163
TGFB2-OT1:1	94			TCONS_00087638	0
TRAM2-AS1:6	Inf			TCONS_00121929	0.0428571
				TCONS_00131617	0
				THUMPD3-AS1:22	0
				TMEM161B-AS1:24	0
				TPT1-AS1:28	0.0188679
				UBA6-AS1:5	0.0326087
				UBA6-AS1:9	0.0374332
				ZBED5-AS1:7	0
				ZNF667-AS1:3	0.0188679
	Inf:sh-HIF2α/sh-LacZ sh-LacZ=0

## Sheet: Table S4
Table S4 The RNA-seq analysis of LncRNA match to TANRIC
id	foldChange	up_down	T-test(TCGA data from TANRIC)	T/N(TCGA data from TANRIC)
APCDD1L-AS1:1	0.208885	Down	0.0182121	0.312527	#REF!
APCDD1L-AS1:6	0	Down	0.0182121	0.312527	APCDD1L-AS1;ENSG00000231290;ENSG00000231290.1;ENSG00000231290.5;OTTHUMG00000032847.2;RP5-907D15.2
CRYM-AS1:1	0	Down	6.41148e-07	2.72177	CRYM-AS1;ENSG00000189149;ENSG00000189149.11;ENSG00000189149.7;FLJ41766;NCRNA00169;OTTHUMG00000156701.2
FTX:6	0	Down	0.33501	1.09852	ENSG00000230590;ENSG00000230590.1;ENSG00000230590.3;ENSG00000230590.7;FLJ33139;FTX;LINC00182;OTTHUMG00000021850.1
LAMTOR5-AS1:41	0	Down	0.85984	1.01909	ENSG00000224699.4;ENSG00000224699.8;LAMTOR5-AS1
LINC00205:18	0	Down	0.84221	0.977507	#REF!
LINC00261:8	0	Down	0.768942	2.07369	ALIEN;DEANR1;HCCDR1;TCONS_00027846;bA216C10.1;onco-lncRNA-17
LINC00667:17	0.056338	Down	0.775659	1.02179	#REF!
LINC00926:5	0	Down	0.00135705	4.19217	XLOC_011264;linc-CGNL1-2
LINC00963:35	0	Down	0.232214	0.901732	#REF!
LINC01106:5	0.0142857	Down	9.2334e-09	0.557035	FLJ38359
LINC01116:2	0.0592885	Down	0.00103126	1.46624	ENSG00000163364.5;ENSG00000163364.9;LINC01116
LINC01320:17	0	Down	1.46367e-07	2.31536	#REF!
lnc-AF165138.7.1-2:1	0	Down	2.80465e-06	3.50683	AF127936.3;ENSG00000232884;ENSG00000232884.1;OTTHUMG00000074314.1;XLOC_014001;linc-SAMSN1-4
lnc-AL669831.1-3:41	0	Down	0.781932	1.0253	ENSG00000228794;RP11-206L10.11
lnc-FAM75A6-4:1	0	Down	5.32628e-15	0.45334	ENSG00000235659;ENSG00000235659.1;OTTHUMG00000013244.1;RP11-374M1.5
lnc-GAS1-2:1	0	Down	0.202635	1.20143	ENSG00000269994.1;RP11-276H19.2
lnc-RTN4IP1-2:2	0	Down	8.3867e-08	1.93596	ENSG00000235142;ENSG00000235142.1;ENSG00000235142.3;ENSG00000235142.7;OTTHUMG00000015305.1;RP1-60O19.1
lnc-SDCBP-2:2	0	Down	1.21493e-16	0.375557	ENSG00000167912;ENSG00000167912.5;OTTHUMG00000164333.1;RP11-25K19.1
lnc-SEMA4D-2:1	0	Down	0.819839	1.11596	ENSG00000224945.1;OTTHUMG00000020177.1;RP11-82L18.2
lnc-SLC39A11-1:7	0	Down	0.00191625	2.36792	AC007639.1;ENSG00000227036;XLOC_012568;linc-ABCA5-3
lnc-SPP2-2:2	0.0610687	Down	0.000431711	23.7716	ENSG00000261298.1;OTTHUMG00000176300.1;RP11-309M7.1
lnc-TRIM26-2:29	0	Down	0.0146777	0.831239	ENSG00000231074.4;ENSG00000231074.8;HCG18
lnc-TSHB-3:1	0.0522876	Down	0.0247121	0.612497	ENSG00000228035.1;OTTHUMG00000011974.1;RP4-663N10.1
lnc-ZNF442-1:1	0	Down	5.73319e-08	0.621925	CTD-3105H18.13;ENSG00000261280.1;OTTHUMG00000175720.1
lnc-ZNF442-1:2	0	Down	5.73319e-08	0.621925	CTD-3105H18.13;ENSG00000261280.2
lnc-ZNF644-1:4(LINC02609)	0	Down	1.06677e-09	4.83698	ENSG00000233593;ENSG00000233593.1;OTTHUMG00000010018.1;RP4-665J23.1
NUTM2A-AS1:12	0	Down	0.000340501	0.746465	ENSG00000223482.1;ENSG00000223482.3;ENSG00000223482.7;NUTM2A-AS1;OTTHUMG00000018671.1;RP11-322M19.1
SNHG25:3	0	Down	2.40243e-05	2.62236	ENSG00000266402.1;ENSG00000266402.2;ENSG00000266402.3;OTTHUMG00000178880.1;RP11-329L6.1;SNHG25;SNORA76
SNHG7:11	0	Down	3.76336e-05	1.85668	ENSG00000233016.1;ENSG00000233016.2;ENSG00000233016.6;MGC16037;NCRNA00061;OTTHUMG00000020949.1;SNHG7
THUMPD3-AS1:19	0	Down	0.20903	0.884649	ENSG00000206573.4;ENSG00000206573.8;OTTHUMG00000164357.4;RP11-58B17.1;SETD5-AS1;THUMPD3-AS1
THUMPD3-AS1:22	0	Down	0.20903	0.884649	ENSG00000206573.4;ENSG00000206573.8;OTTHUMG00000164357.4;RP11-58B17.1;SETD5-AS1;THUMPD3-AS1
TPT1-AS1:28	0.0188679	Down	5.76263e-05	1.6167	ENSG00000170919;ENSG00000170919.11;ENSG00000170919.9;OTTHUMG00000016851.2;TPT1-AS1;XXyac-R12DG2.2
UBA6-AS1:9	0.0374332	Down	0.628451	1.03394	ENSG00000248049;ENSG00000248049.2;ENSG00000248049.6;LOC550112;OTTHUMG00000160769.4;RP11-453E17.1;UBA6-AS1
ZFPM2-AS1:11	0.0306122	Down	1.04237e-05	4.51849	ENSG00000251003.2;ENSG00000251003.3;ENSG00000251003.7;OTTHUMG00000164861.1;RP11-152P17.2;ZFPM2-AS1
APCDD1L-AS1:3	0.133917	Down	0.0182121	0.312527	#REF!
BOLA3-AS1:9	0	Down	0.749982	1.0315	XLOC_001532;linc-MTHFD2
DLGAP1-AS2:5	0	Down	0.470559	0.900325	MGC11082
FLG-AS1:9	0	Down	0.0169991	0.666706	#REF!
LINC01106:6	0	Down	9.2334e-09	0.557035	FLJ38359
MIR193BHG:12	0	Down	0.0332356	1.67682	XLOC_011650;linc-BFAR
NIFK-AS1:17	0	Down	0.000308033	0.778849	XLOC_001646;linc-TSN-1
THUMPD3-AS1:20	0	Down	0.20903	0.884649	#REF!
TMEM161B-AS1:24	0	Down	0.00243567	0.74004	XLOC_004457;linc-POLR3G-10;linc-POLR3G-8
UBA6-AS1:5	0.0326087	Down	0.628451	1.03394	LOC550112
ZBED5-AS1:7	0	Down	3.23623e-39	0.474426	XLOC_009065;linc-USP47-3
ZNF667-AS1:3	0.0188679	Down	1.17029e-43	0.364679	#REF!

## Sheet: Table S5
	Table S5 The characteristic of LINC02609 in clear cell renal cell carcinoma
	Characteristic		Total (n = 448)	LINC02609		p Value
				Low(224)	High(224)
	Gender	Male	287	134	153
		Female	161	90	71	0.061
	Age	<=60	218	127	91
		>60	230	97	133	0.123
	T	T1&T2	276	165	111
		T3&T4	172	59	113	0
	N	N0	218	115	103
		N1	16	4	12	0.060a,c
		Nx	214	105	109	0.094
	M	M0	377	206	171
		M1	71	18	53	0
	Stage	1,2	260	162	98
		3,4	188	62	126	0
	Grade	1,2	198	114	84
		3,4	245	106	139	0.000b
		X	5	4	1
	Recurrence	No	349	190	159
		Yes	99	34	65	0
	a: N0,N1 and LINC02609 expression;
	b: Grade1,2 Grade3,4 and LINC02609 expression;
	c: Yates's correction for continuity.

## Sheet: Table S6
Table S6 The sequence of LINC02609 by RACE
The blue marked sequence is 5 'RACE to obtain 17bp unknown sequence, 3'RACE to obtain sequence is consistent with known LINC02609 sequence, and the black part is known LINC02609 sequence
5’TTCCCTTCCGAGGAGGCGGTGCTGGGGCGGGCGCAGGACTGCAGGCTGGGGCTCCGCTCCCCGGCGGGAGCCCGCGCGTGGTTCCCAGCGAAGTCCCCGCGCGGCTGGGCCCAGCGTGAGTATTCTCCGCCCGCTGTCCTCCCCCTGGAGGCGGCAGCGCCCGTTTATTTGAGCCGTGTGAAGATGTGCCTGCTTCGCCTTCCATCATGACTGAAGTTTCCTGAGGCCTCCCCAGCTATGCTCCCTATACAGCCTGCAGAACGGTCGGCTGCCTCCAATCCTGAGGTCATCACTCATCAAGAGGGGATAATCCCAGGGACAGCAGGATCTGCTTCGTTACTTGGATTTAGGAGCCAGAAACCCATCAGGCAACTAAACAGTAACAATGACCCGCCAT…

## Sheet: Table S7
				Table S7 The RNA-seq analysis of mRNA between shAPOL1 v.s. sh-LacZ
		786-O					786-O
		sh-APOL1/sh-Lacz					sh-APOL1/sh-Lacz
id	foldChange	padj	up_down		id	foldChange	padj	up_down
C5orf46	0	0.0453056	Down		ATP8B1	2.0006	1.77383e-10	Up
CHL1	0	4.75418e-10	Down		LETMD1	2.00157	1.28271e-23	Up
CLIC2	0	0.0292048	Down		OAF	2.00218	4.92978e-21	Up
DOK7	0	0.0508818	Down		COL12A1	2.00368	8.29482e-10	Up
HDX	0	0.01078	Down		LOC101929206	2.0043	0.00109948	Up
KAAG1	0	0.0269023	Down		FGFBP3	2.00569	0.0909798	Up
KRT3	0	0.0599701	Down		AMOTL2	2.00578	2.22278e-35	Up
PCDH20	0	2.131e-09	Down		ADORA2B	2.00785	2.73203e-12	Up
PHYHIPL	0	4.60105e-08	Down		UST	2.00858	1.73175e-26	Up
PRR31	0	0.0570639	Down		EFHC1	2.00861	4.9371e-07	Up
SHROOM2	0	0.0206606	Down		AIFM3	2.00863	0.0458322	Up
SLC25A18	0	0.0376271	Down		BCKDHA	2.00919	9.17443e-26	Up
SLC45A2	0	0.000300971	Down		PDLIM1	2.01031	3.32031e-41	Up
SSTR1	0	0.00387328	Down		CSRNP3	2.01109	0.0701117	Up
ST8SIA2	0	0.0921784	Down		POU6F1	2.01119	7.31493e-06	Up
TFF1	0	0.0315972	Down		EHD2	2.01219	2.35843e-11	Up
TMEM213	0	0.00259855	Down		NHSL1	2.01569	6.73427e-15	Up
TMEM89	0	0.0431287	Down		POU5F1B	2.01711	0.0095241	Up
VILL	0	0.0584712	Down		PTPRO	2.0181	0.000405707	Up
ZC2HC1B	0	0.0559687	Down		ZNF471	2.01844	1.15072e-10	Up
AR	0.0262206	0.00012527	Down		CLYBL	2.01853	1.47174e-08	Up
HLF	0.0309661	1.13741e-10	Down		NT5E	2.02171	2.06378e-06	Up
C1QTNF2	0.0338085	1.27093e-06	Down		CDC42EP3	2.02274	9.29028e-11	Up
PPFIA2	0.0351876	3.73841e-12	Down		XBP1	2.02337	1.23064e-20	Up
MAGEA3	0.0377859	2.59021e-80	Down		CXCL2	2.02345	0.00143182	Up
DPYS	0.0387812	0.00344429	Down		PI4K2A	2.02448	2.58367e-32	Up
MAGEA12	0.0388391	0.00406834	Down		GABRR2	2.02473	0.0576161	Up
ITIH2	0.0439208	7.32039e-38	Down		FNDC4	2.02507	2.1433e-09	Up
POU3F2	0.0439586	0.00984245	Down		PANX2	2.02591	0.000126377	Up
MAGEA6	0.0443667	4.33672e-51	Down		ADGRB2	2.02621	8.89381e-11	Up
SYT16	0.0447611	1.30752e-05	Down		NOXRED1	2.0265	0.0351407	Up
SULF2	0.0469473	0.000106237	Down		COL13A1	2.02689	0.00220608	Up
CSAG1	0.0482411	0.0161706	Down		SDCBP2	2.02884	0.0141459	Up
CFAP47	0.0502247	3.32804e-06	Down		DTX4	2.02894	1.9147e-05	Up
HIST1H2BG	0.0506484	0.0177617	Down		ERCC2	2.02996	1.47321e-27	Up
LGR5	0.0510647	5.82591e-12	Down		ANKLE1	2.03126	0.0698827	Up
GABRA3	0.0532491	1.99864e-12	Down		PCDH18	2.03427	0.036363	Up
C10orf126	0.0565185	0.0373538	Down		FERMT3	2.03439	0.0467765	Up
ID4	0.0568825	1.43898e-17	Down		SLC39A14	2.0354	7.77786e-17	Up
LBP	0.0589257	1.29557e-26	Down		MAP3K7CL	2.03559	0.000991697	Up
MOB3B	0.0593519	0.041162	Down		PDCD1LG2	2.03634	2.78543e-09	Up
CYTIP	0.0598621	0.0427277	Down		EID2B	2.03708	9.14135e-06	Up
LRRC73	0.0649393	0.0631127	Down		RPS6KA2	2.03801	6.41591e-17	Up
TFR2	0.0662689	5.35725e-07	Down		ACRC	2.03921	7.68702e-08	Up
GSTP1	0.0675372	5.72174e-14	Down		PPM1K	2.0398	3.01925e-07	Up
ITIH5	0.0693882	4.06204e-168	Down		TMEM154	2.04045	0.00200457	Up
SLPI	0.0736216	0.00237922	Down		MTHFD1L	2.0409	2.19943e-37	Up
FOXP3	0.0785938	0.0585656	Down		LARS	2.04163	4.3462e-43	Up
ATOH8	0.0799704	1.32079e-27	Down		TBC1D8	2.04476	1.1519e-32	Up
TRIM67	0.0808579	0.0218545	Down		ST3GAL6	2.04562	9.09237e-12	Up
BEST3	0.0851698	0.000249698	Down		TXNRD1	2.0457	2.80097e-29	Up
HABP2	0.085295	3.72968e-30	Down		PNRC1	2.04615	2.00229e-19	Up
BRINP2	0.0907636	0.0257027	Down		GK	2.04623	7.24907e-05	Up
LPPR5	0.091206	5.86554e-16	Down		MATN2	2.04644	4.5045e-35	Up
FAM174B	0.0950945	8.66933e-25	Down		SLC25A36	2.04745	4.90306e-13	Up
MAGEB17	0.0967683	0.0222871	Down		GATSL3	2.04769	1.93409e-08	Up
PAX5	0.0973191	5.72174e-14	Down		SLC38A1	2.04814	1.07468e-46	Up
ADGRE1	0.0976573	2.26493e-08	Down		CXorf38	2.04894	1.0049e-26	Up
CRTAM	0.105376	0.0106426	Down		UBE2H	2.0495	9.11043e-42	Up
NDN	0.106463	6.45173e-32	Down		THAP2	2.05036	0.00013987	Up
CCDC87	0.1065	0.0562995	Down		CATSPERG	2.05184	0.0123444	Up
ZNF300	0.108577	7.08483e-32	Down		EVI2B	2.05271	0.0038526	Up
OAZ3	0.109174	0.0148338	Down		RNASE4	2.05304	2.27651e-16	Up
GMNC	0.1097	0.0368692	Down		GALNT6	2.05366	6.11209e-09	Up
TEX19	0.109952	0.0663384	Down		STEAP2	2.05554	1.38139e-12	Up
GIPC2	0.111097	0.0681333	Down		NFE2L3	2.05675	1.38469e-18	Up
PTGS2	0.111316	2.72282e-16	Down		ITGA6	2.05776	7.24525e-16	Up
SEMA6D	0.11223	2.32212e-10	Down		FAM183A	2.06025	0.013555	Up
ZNF257	0.114081	0.0211043	Down		GPR176	2.06045	6.04389e-10	Up
LOC388282	0.115612	0.0934446	Down		UGCG	2.06049	3.3578e-45	Up
OLFML3	0.115653	0.0212398	Down		TM4SF19	2.06158	0.000628497	Up
PCSK5	0.11724	3.95316e-98	Down		SCARF2	2.06186	0.0365323	Up
SORCS3	0.117336	3.24662e-05	Down		AGAP2	2.06216	0.0170382	Up
IGFBP1	0.11807	8.58195e-32	Down		ARHGEF37	2.06234	3.22551e-13	Up
LOC105373347	0.11895	2.15542e-08	Down		PVR	2.06336	6.13926e-45	Up
ROR2	0.121051	1.06082e-48	Down		PRSS53	2.06344	7.71797e-10	Up
SLC14A1	0.121096	0.00664212	Down		PDZD2	2.06489	1.16637e-11	Up
TLL1	0.122336	4.80431e-07	Down		SEC14L2	2.06697	7.71954e-26	Up
CLEC2B	0.12521	1.11932e-36	Down		ZSCAN18	2.0699	4.35802e-20	Up
ANKRD7	0.127248	0.00960708	Down		BTAF1	2.07277	9.57929e-13	Up
CXCR4	0.127501	0.0336281	Down		ALPK3	2.07476	0.00741344	Up
LINGO2	0.127796	0.0891392	Down		ZNF486	2.07834	3.39144e-16	Up
EDN2	0.129412	0.0392091	Down		MEF2D	2.07991	1.32121e-19	Up
NTRK3	0.129906	7.96292e-204	Down		RBMS2	2.08125	1.95386e-28	Up
MEGF6	0.133341	7.92852e-219	Down		DOCK6	2.08208	2.42591e-19	Up
PDE3B	0.13711	0.0186961	Down		KIAA1107	2.08217	5.5058e-09	Up
TMSB15A	0.13867	0.0885996	Down		CHST11	2.08266	1.53009e-31	Up
FXYD2	0.139677	0.00906851	Down		ACBD4	2.08302	0.00251516	Up
C8G	0.146344	0.0272102	Down		PLEKHG1	2.08316	8.0654e-05	Up
C1QTNF9B-AS1	0.148733	0.00246835	Down		TSNARE1	2.08614	6.35393e-15	Up
LOC101927751	0.149023	0.0114874	Down		TRIM9	2.08632	1.79319e-25	Up
PALM3	0.15239	0.0822163	Down		LOC105377621	2.0878	0.0966487	Up
SOX2	0.154129	1.5888e-11	Down		NAT14	2.08813	8.54521e-05	Up
LCK	0.154913	0.0854119	Down		ROBO3	2.08837	3.23231e-05	Up
IL1RAPL2	0.156364	0.0242095	Down		DSE	2.08858	2.64629e-38	Up
AHRR	0.158369	3.01433e-32	Down		PPP1R13L	2.08898	2.26653e-30	Up
ACOT11	0.158377	0.000213735	Down		ZNF22	2.08942	3.09675e-27	Up
YPEL3	0.158414	0.0453237	Down		ARID5A	2.09091	8.69562e-07	Up
CYP1B1	0.15999	3.26263e-97	Down		KLF9	2.09134	4.31853e-17	Up
NOTCH3	0.161564	0.0105866	Down		ENTPD4	2.09184	5.0823e-34	Up
TM4SF4	0.161622	4.68347e-05	Down		G0S2	2.09289	0.0933845	Up
METTL7A	0.162833	3.55713e-05	Down		GOLGA8N	2.09485	0.00124163	Up
RUNX1T1	0.163748	0.0807576	Down		NR3C2	2.09639	0.00299338	Up
ZNF287	0.164017	3.4317e-12	Down		RCOR2	2.09699	0.0297401	Up
SLC3A1	0.1653	6.74304e-18	Down		CBWD3	2.09978	0.000122961	Up
MAOB	0.166443	0.0268575	Down		BCL2L1	2.1041	9.10145e-45	Up
LOC401052	0.167898	0.000245933	Down		LIF	2.10695	1.21296e-18	Up
SEMA6A	0.170093	6.69779e-152	Down		ATP6V0D2	2.10914	0.0956268	Up
ST6GAL2	0.170184	2.36533e-12	Down		CLEC4A	2.10944	0.0654796	Up
MROH2A	0.171082	0.0361526	Down		NRP2	2.11204	1.44341e-13	Up
SLCO4C1	0.172181	3.48632e-56	Down		ZNF585A	2.1125	1.98522e-09	Up
KLKB1	0.173094	3.48392e-05	Down		SAA1	2.1133	4.73576e-08	Up
FRMD4B	0.173548	1.07125e-137	Down		SLITRK5	2.11493	2.88725e-07	Up
NRXN3	0.175878	1.79053e-21	Down		FOXO4	2.11642	1.60974e-15	Up
CYP2S1	0.177569	0.0201655	Down		MMP9	2.11666	1.59102e-09	Up
SPTB	0.178197	0.000450508	Down		JRKL	2.11695	5.0693e-30	Up
VAV3	0.178337	7.40736e-61	Down		ACAD11	2.11756	1.67554e-20	Up
RP1L1	0.179567	0.00282993	Down		SHMT2	2.11801	1.62795e-45	Up
PPARGC1A	0.179811	0.000270187	Down		CNBD2	2.11848	0.0555623	Up
TP53I11	0.181738	0.00408349	Down		ARNTL	2.11863	7.04582e-18	Up
RNFT2	0.182243	8.94372e-10	Down		CDH17	2.1187	0.00127208	Up
KCNK2	0.184187	0.0145657	Down		H1FX	2.12036	4.27186e-37	Up
LOC102723886	0.185924	0.000375544	Down		LGMN	2.12045	1.0787e-17	Up
CSRP3	0.186537	0.00616984	Down		IL1RAP	2.12234	6.57603e-31	Up
PDE3A	0.188066	1.74834e-16	Down		TBC1D2	2.12284	2.72483e-37	Up
ZMAT1	0.188122	3.63056e-46	Down		SGPP2	2.12331	2.664e-22	Up
DYNC1I1	0.189433	2.25941e-06	Down		ZNF415	2.12417	6.81465e-07	Up
STS	0.191767	7.47332e-39	Down		NANOS1	2.12464	2.22026e-05	Up
C6orf223	0.193703	0.0627451	Down		RSL24D1	2.12531	8.77228e-43	Up
GUCA1C	0.194336	0.0892648	Down		PCDHB9	2.12548	0.0589281	Up
CLDN2	0.194756	1.00054e-80	Down		ZFP36L1	2.12663	2.94175e-50	Up
CYP7B1	0.198423	0.0925766	Down		DOCK3	2.13115	1.13644e-07	Up
UGT2B4	0.199319	5.77193e-05	Down		RHEBL1	2.13483	0.000119383	Up
PLXNA4	0.199844	3.35368e-39	Down		UBE2V1	2.13626	0.00966627	Up
FOXD4	0.19998	0.00034002	Down		ACTN2	2.1373	0.0228315	Up
CCR6	0.201318	1.48627e-05	Down		DLX4	2.13783	0.0112408	Up
TBC1D30	0.20363	0.0123076	Down		PDGFB	2.13788	3.12919e-34	Up
NOX5	0.204174	6.8917e-08	Down		PNPLA3	2.14221	2.10642e-05	Up
ESRRG	0.20945	7.79663e-09	Down		C8orf44	2.14269	1.20606e-07	Up
ARHGEF38	0.210051	0.0179778	Down		FABP6	2.14317	0.0028919	Up
BRSK2	0.210796	0.000163029	Down		UHRF1BP1	2.14421	6.76574e-42	Up
PAH	0.212545	4.11895e-09	Down		CD55	2.14646	6.65941e-24	Up
GRPR	0.212894	6.85629e-11	Down		EML2	2.14919	7.08375e-09	Up
CXCL14	0.214421	0.0296842	Down		ENO2	2.14971	5.30489e-23	Up
ID2	0.215826	4.26166e-143	Down		PTN	2.1523	1.32944e-09	Up
ATP6V0A4	0.219965	2.6333e-14	Down		ZNF667	2.15243	5.28643e-17	Up
SLC2A9	0.220411	0.000850715	Down		MSC	2.15296	3.43039e-27	Up
SLC2A4	0.220826	0.0250951	Down		YPEL1	2.15353	0.00026086	Up
LRP2BP	0.221949	0.058501	Down		SEC14L4	2.15471	0.0104219	Up
PIK3R3	0.221965	1.13655e-65	Down		SLC9A7	2.15786	1.61648e-40	Up
MBL2	0.223185	1.64178e-08	Down		HIC1	2.1583	0.00334084	Up
SOAT2	0.223539	0.00255108	Down		SMIM17	2.15993	0.0452828	Up
GRAMD1B	0.225237	1.68854e-21	Down		SH3PXD2B	2.16007	1.68389e-34	Up
LOC100652901	0.22532	0.000695434	Down		SEMA7A	2.1607	1.11611e-08	Up
NLGN1	0.22549	5.95595e-55	Down		PLAUR	2.1611	9.30733e-06	Up
ISPD	0.225766	2.19835e-12	Down		SHC4	2.16199	0.0496095	Up
PRR34	0.226306	0.00906479	Down		PLB1	2.163	0.0312853	Up
GNGT2	0.226582	0.0725271	Down		AK8	2.16392	0.0224795	Up
SULF1	0.226778	1.17436e-09	Down		CDK18	2.16433	1.78463e-21	Up
MAP2K6	0.22851	2.12436e-05	Down		TINAGL1	2.16443	7.14705e-14	Up
SLC26A1	0.229647	6.74908e-09	Down		UPP1	2.16539	8.78349e-09	Up
TNR	0.229931	0.0683469	Down		CCM2L	2.16578	5.88018e-05	Up
COL14A1	0.230279	1.35252e-70	Down		EBF4	2.16757	0.00331058	Up
ACTG2	0.23144	0.013372	Down		C10orf10	2.17012	1.25207e-32	Up
CCNB3	0.232702	0.0020561	Down		ATP6AP1L	2.17047	1.15523e-08	Up
CHMP6	0.232978	4.93356e-99	Down		ABCB1	2.17066	3.5398e-18	Up
LRRC39	0.233749	8.37795e-06	Down		STAT5A	2.17206	0.000330208	Up
TNFRSF19	0.236124	4.56931e-60	Down		PDE4A	2.17268	2.76604e-05	Up
C10orf128	0.236251	4.85797e-46	Down		SLC4A7	2.17368	6.56721e-20	Up
ID1	0.240395	1.82868e-118	Down		PDE11A	2.17395	1.51762e-09	Up
LOC389602	0.240579	5.44436e-09	Down		NPIPB15	2.17412	2.09095e-05	Up
ACE2	0.242617	0.0527504	Down		ZNF883	2.1773	0.000293096	Up
APC2	0.243884	0.0266051	Down		PAWR	2.18011	4.91502e-43	Up
BSN	0.245524	3.85021e-05	Down		JPH2	2.18121	3.11374e-05	Up
THY1	0.24555	0.00288423	Down		IRF1	2.18243	4.77221e-36	Up
CNR1	0.245707	2.15637e-25	Down		RTN4R	2.18942	0.000123502	Up
ABCA12	0.246663	1.51889e-15	Down		ZFC3H1	2.18986	7.38787e-20	Up
SYNC	0.246941	1.52009e-83	Down		SERPINB9	2.19019	2.08714e-06	Up
SAPCD2	0.247975	3.88443e-138	Down		MXI1	2.19057	7.68093e-29	Up
LAD1	0.248766	1.59892e-07	Down		C17orf100	2.19111	1.84442e-05	Up
THEMIS2	0.250395	0.0901187	Down		FCAMR	2.19171	0.0150637	Up
SLC17A3	0.251074	2.54287e-13	Down		ZBED8	2.19182	1.22317e-13	Up
PPM1L	0.254191	3.85103e-13	Down		CEACAM19	2.19435	1.84983e-12	Up
RUNX3	0.255501	0.00441232	Down		SP6	2.19644	3.24489e-05	Up
LANCL2	0.255749	1.08003e-69	Down		GPC2	2.19843	0.00157816	Up
CRB3	0.255933	5.0812e-07	Down		SLC37A1	2.20154	1.8657e-05	Up
PTGDS	0.257143	0.0195502	Down		OCIAD2	2.20237	2.97425e-21	Up
ARHGEF39	0.257553	8.28891e-48	Down		NAT8L	2.20519	0.00649818	Up
ANKS1B	0.257653	1.57198e-14	Down		PSPH	2.20545	2.32375e-34	Up
CDKN2C	0.257889	4.26684e-102	Down		C17orf67	2.2057	0.000159773	Up
ZCCHC5	0.260082	1.87421e-17	Down		MMS19	2.20867	2.55272e-51	Up
UGT2B7	0.26184	0.000167463	Down		WDR5B	2.21087	1.14419e-20	Up
TLL2	0.261875	1.78715e-29	Down		C19orf26	2.21238	1.7201e-05	Up
PLEKHG4	0.262342	7.04914e-80	Down		KRT7	2.21242	0.00272764	Up
PEG10	0.26314	4.08409e-58	Down		LONP1	2.2189	3.46376e-50	Up
RASL11A	0.264088	3.39243e-06	Down		SLC2A3	2.21893	3.10011e-19	Up
KRT78	0.26464	0.0165386	Down		GDPD1	2.21914	0.0426067	Up
GLDC	0.265482	0.00129637	Down		YPEL2	2.22098	3.11445e-18	Up
FAM222A	0.266029	0.00255872	Down		LMBR1L	2.22333	3.86116e-23	Up
SALL1	0.266434	4.02289e-106	Down		WDFY2	2.22453	8.86705e-28	Up
FUT7	0.268458	0.00106826	Down		TMEM136	2.2248	1.42182e-17	Up
FRMPD3	0.268939	1.55782e-21	Down		GSTO2	2.22512	0.0039239	Up
CD101	0.269699	1.24357e-09	Down		PPIL6	2.22777	1.35534e-11	Up
CLN6	0.271202	6.93275e-72	Down		MTURN	2.23184	4.90951e-19	Up
GATM	0.271841	0.033286	Down		LOC730268	2.23409	1.75136e-09	Up
CDH11	0.274938	2.72308e-34	Down		NOXA1	2.23433	0.0738999	Up
SLC17A1	0.2755	0.000226937	Down		ITGA2B	2.23494	0.0958257	Up
PLD5	0.275521	0.000195999	Down		CASP4	2.23505	1.1028e-37	Up
PER3	0.275822	3.53298e-72	Down		KIF5C	2.23785	0.00098603	Up
NEB	0.276913	0.00191238	Down		CYP2R1	2.23998	4.06601e-27	Up
NEBL	0.277348	7.87854e-19	Down		ZNF581	2.24121	4.63245e-20	Up
CAPN3	0.277366	2.81583e-06	Down		FOXO1	2.24523	8.15654e-06	Up
C4orf19	0.279518	4.9565e-06	Down		GLRX	2.24629	2.74105e-05	Up
CCDC171	0.279994	4.2183e-12	Down		NTNG2	2.24877	6.70433e-13	Up
WDR77	0.280209	2.12591e-79	Down		PALM2	2.24903	3.56195e-13	Up
PCDHGB6	0.28103	0.00030267	Down		PRG2	2.25311	0.00526259	Up
ADGRB3	0.282319	4.14391e-13	Down		H2AFJ	2.25479	5.91205e-15	Up
TP53I3	0.283575	2.00018e-15	Down		ZNF83	2.2575	5.44373e-36	Up
ACVR1C	0.283943	0.0183209	Down		ACTBL2	2.25874	0.00102736	Up
LOC105375105	0.28574	0.025752	Down		FHL1	2.25956	1.1385e-44	Up
NR2E3	0.287381	0.0839449	Down		LOC105373989	2.26112	0.00172864	Up
RHOB	0.28888	1.53821e-68	Down		AOX1	2.26373	2.90146e-05	Up
ARHGAP6	0.288961	9.09385e-18	Down		TPST2	2.26506	6.37355e-38	Up
LOC101928120	0.289257	0.0496986	Down		HAPLN3	2.26576	7.62775e-07	Up
ASB9	0.289257	4.75489e-16	Down		SRPX2	2.26981	0.0607496	Up
LOC101928841	0.289586	0.00282998	Down		ZNF470	2.27145	5.99544e-20	Up
GNRH2	0.29114	0.0212503	Down		FMNL1	2.27368	1.56539e-46	Up
RAB7B	0.291153	4.01085e-06	Down		PTGR1	2.27633	1.95997e-53	Up
CYP1A1	0.29176	0.0422792	Down		CBR4	2.27669	3.70639e-18	Up
LRRC37A3	0.292173	2.80402e-38	Down		EPAS1	2.27701	4.93819e-57	Up
AP1M2	0.292246	3.40214e-21	Down		GLYATL2	2.27831	1.89209e-07	Up
DOK3	0.294095	7.22442e-16	Down		OGFRL1	2.28334	2.98623e-60	Up
GUCY1A3	0.294567	3.98024e-23	Down		L1CAM	2.28753	5.16463e-05	Up
ZNF878	0.294614	0.000241625	Down		AREG	2.28893	0.00576715	Up
AMACR	0.297145	8.34138e-41	Down		IZUMO4	2.28908	0.00159087	Up
ARPC4	0.297349	2.71967e-64	Down		SLC25A28	2.2895	2.8925e-43	Up
PPP1R1A	0.297633	0.0631127	Down		E2F7	2.28972	1.82912e-33	Up
EME2	0.300382	0.00114413	Down		MMP24	2.29031	0.000143346	Up
FSIP1	0.3006	4.01367e-05	Down		LDOC1	2.29144	3.52355e-23	Up
NR1H4	0.30104	0.00920649	Down		TUBAL3	2.2918	3.42606e-05	Up
ATP6V0E2	0.301322	3.06115e-08	Down		P2RX5	2.29381	4.72129e-06	Up
C9orf172	0.301779	6.95116e-09	Down		TGM2	2.29436	2.14777e-62	Up
DLX2	0.302152	0.00195067	Down		ITGA11	2.29621	0.000197352	Up
E2F8	0.302281	6.89849e-57	Down		LIPC	2.30008	6.87239e-10	Up
C3orf20	0.302797	0.0174801	Down		PTGR2	2.30149	1.58579e-29	Up
CP	0.303716	7.53439e-23	Down		BCL6	2.30266	1.62848e-18	Up
CFAP52	0.304263	0.000484091	Down		DDR2	2.30326	1.5173e-06	Up
FGD5	0.30478	0.0164631	Down		SEL1L3	2.30459	1.2773e-54	Up
C6orf99	0.305392	0.00399105	Down		STMN3	2.30592	3.25554e-07	Up
RAB3A	0.306079	0.0042445	Down		APOBEC3G	2.30593	3.48231e-17	Up
NOS1AP	0.307391	0.0733353	Down		MYOF	2.30608	1.02821e-55	Up
PSD4	0.308415	1.55019e-13	Down		GAD1	2.30674	1.98931e-14	Up
C1orf56	0.308612	0.00229079	Down		ZNF345	2.30903	5.40269e-07	Up
CHRM3	0.30913	0.0622971	Down		C17orf107	2.30925	0.0231982	Up
TRABD2B	0.310401	3.92931e-20	Down		GLTSCR2	2.31184	7.51604e-52	Up
KLRG1	0.310512	0.0117488	Down		C11orf71	2.31455	2.4447e-05	Up
TENM1	0.311531	0.0563131	Down		LOC391322	2.31529	0.0177253	Up
FAM110B	0.311774	3.83297e-32	Down		ZFYVE27	2.31745	1.15363e-44	Up
DGKG	0.312145	1.795e-18	Down		BFSP1	2.32134	0.00010461	Up
SAMD11	0.313038	8.20479e-19	Down		FRAT2	2.32161	4.72893e-23	Up
DCAF4L1	0.313517	0.0079883	Down		TXNIP	2.3217	2.04186e-13	Up
SOSTDC1	0.314681	0.0502346	Down		USP49	2.32509	2.50542e-15	Up
KCNJ16	0.314829	4.85571e-25	Down		NTM	2.32579	7.13042e-17	Up
GNG2	0.315307	8.66666e-59	Down		RWDD2A	2.32628	1.84494e-24	Up
FGFR3	0.315699	3.15671e-15	Down		SLC7A2	2.32649	5.93694e-05	Up
EFCAB2	0.315914	9.81016e-13	Down		FBXL20	2.32668	2.36077e-30	Up
ACP5	0.316294	0.000146215	Down		PPFIBP1	2.32872	1.86525e-36	Up
MEF2BNB	0.316663	1.67589e-12	Down		DNHD1	2.33358	3.16674e-32	Up
AMBP	0.319463	4.4322e-17	Down		KIZ	2.33447	3.32264e-35	Up
DNAJA1	0.320721	3.45099e-104	Down		ELF3	2.33503	4.01651e-05	Up
DISP2	0.321123	0.00431587	Down		MAPK8IP3	2.33577	1.37183e-08	Up
MAP3K6	0.321167	3.64606e-45	Down		B4GALNT2	2.3395	2.38681e-07	Up
HSP90AA1	0.321266	1.96138e-97	Down		HES7	2.34058	0.0321455	Up
HSH2D	0.321454	0.00424831	Down		TMEM120B	2.3447	1.33068e-34	Up
DCLK1	0.321463	3.68508e-08	Down		PYCR1	2.34511	1.62814e-47	Up
ICOSLG	0.322001	0.00043611	Down		RND3	2.34966	8.06097e-16	Up
CYP2E1	0.322964	0.04479	Down		CEBPB	2.3525	1.37749e-25	Up
RCBTB2	0.324635	1.46503e-24	Down		DENND3	2.35633	1.48936e-25	Up
GPR156	0.325247	0.00430242	Down		ING4	2.35911	3.45045e-09	Up
HECW1	0.326762	1.05765e-25	Down		ABHD4	2.36173	1.06421e-20	Up
FPR1	0.327135	3.17804e-16	Down		LMO1	2.36175	0.00028087	Up
SAMD15	0.328413	2.58375e-08	Down		RTP4	2.36325	0.00861267	Up
SORBS2	0.328988	0.000663895	Down		FLNB	2.37103	2.02397e-48	Up
ALG1	0.329001	1.66809e-31	Down		IGIP	2.37553	9.22368e-17	Up
APOL1	0.330165	7.82079e-63	Down		STYK1	2.37636	1.73965e-11	Up
ANK1	0.330253	0.00286807	Down		IL12A	2.37994	2.21298e-05	Up
KIAA0825	0.330459	0.00223695	Down		GGN	2.38055	0.0718636	Up
SLC4A4	0.330461	7.69977e-72	Down		ABCA7	2.38088	6.92717e-21	Up
TSPAN12	0.330696	4.14755e-22	Down		LAPTM5	2.38112	1.69816e-12	Up
FERMT1	0.33117	1.25912e-20	Down		HDAC5	2.38139	6.12057e-29	Up
LOC105377135	0.331727	0.0414252	Down		AOC3	2.3822	0.000391688	Up
LIMCH1	0.331956	8.93102e-11	Down		RAB3D	2.38983	0.006617	Up
MAN1C1	0.33289	0.0436473	Down		PDZRN3	2.39285	0.0192492	Up
CD226	0.333848	0.0476144	Down		LURAP1L	2.39673	1.17948e-10	Up
ALG14	0.334041	1.71462e-28	Down		SMCO2	2.39728	0.062882	Up
GAB3	0.335722	0.000148164	Down		SLC8A1	2.39892	8.41687e-37	Up
RPIA	0.335893	1.41526e-30	Down		SCN2A	2.4008	0.0106864	Up
ABI3	0.336179	0.0966688	Down		PLA2G4C	2.40226	0.000227339	Up
GDAP1	0.336919	5.17908e-39	Down		KRT80	2.40403	5.92763e-27	Up
B3GALT1	0.33757	0.000443374	Down		CD274	2.4042	2.38027e-06	Up
CHST1	0.337874	1.89656e-17	Down		RNF125	2.40421	0.0275397	Up
LZTS1	0.339673	2.06534e-12	Down		DLG2	2.40784	0.0283494	Up
TCHH	0.34009	0.031113	Down		HPS1	2.41045	5.16542e-48	Up
CHST2	0.34053	1.07125e-34	Down		FANK1	2.41093	5.88653e-09	Up
CACNA1H	0.340943	0.0228883	Down		PPP1R3B	2.41217	2.42649e-32	Up
SCIN	0.342023	0.00921813	Down		CHMP1B	2.41294	9.18382e-21	Up
FAM46C	0.342067	0.0204945	Down		GADD45B	2.41382	9.41309e-49	Up
SESN3	0.342073	3.3814e-11	Down		SEMA6B	2.41397	2.60703e-15	Up
ZBED6CL	0.342283	5.41514e-28	Down		CYR61	2.41521	1.69306e-13	Up
FUS	0.343034	2.25173e-94	Down		NRARP	2.41586	6.74835e-05	Up
HCN2	0.343118	3.10354e-05	Down		UFSP1	2.41618	0.0622971	Up
HSPA4L	0.345225	1.02028e-63	Down		ZNF418	2.41963	0.0290915	Up
ITGB8	0.345775	6.9921e-29	Down		TRIM25	2.42019	4.01596e-58	Up
BCL2	0.346194	6.15989e-19	Down		LOC105376544	2.42122	0.0182834	Up
PLEKHG4B	0.346926	1.25467e-70	Down		CRYM	2.42439	0.0818899	Up
PRDM6	0.349397	0.0653959	Down		UBE2L6	2.42461	9.04167e-18	Up
MANEAL	0.34975	9.29152e-32	Down		ZNF277	2.42484	2.70707e-40	Up
KIAA1462	0.350755	1.97633e-86	Down		CCDC62	2.42837	0.00361073	Up
NFIA	0.350844	5.38894e-19	Down		MAST1	2.42927	0.00063461	Up
SBSN	0.352257	0.0708442	Down		RRAD	2.4303	2.62885e-11	Up
SLC4A8	0.352799	0.00293946	Down		PPP1R15A	2.43168	3.45186e-30	Up
CMKLR1	0.353726	0.0499157	Down		IL20RB	2.43347	3.27588e-11	Up
AFP	0.356513	0.0646203	Down		CCBL1	2.43482	4.50114e-17	Up
GTF3C6	0.356724	4.09503e-62	Down		FSTL3	2.43607	1.00579e-52	Up
COL17A1	0.356742	2.01368e-07	Down		ANKZF1	2.43994	2.45576e-45	Up
PAX9	0.359256	1.79162e-05	Down		ZNF620	2.44012	2.34059e-05	Up
NIM1K	0.359454	6.81026e-11	Down		LAMB3	2.44061	2.22938e-06	Up
SPTBN5	0.359556	9.76748e-09	Down		ANXA8L1	2.44114	0.0113535	Up
ST8SIA4	0.359823	6.73387e-09	Down		BLVRB	2.4419	1.85196e-43	Up
CDC42BPG	0.359939	0.0336729	Down		LRIG1	2.44449	4.31801e-07	Up
HHIPL2	0.360028	4.25088e-17	Down		MAPK10	2.45095	1.72981e-19	Up
EGR1	0.360555	1.45932e-17	Down		FRAT1	2.45213	3.42906e-05	Up
LSP1	0.360588	0.0298593	Down		ADPRM	2.45268	1.31054e-14	Up
KLHDC7A	0.361367	1.00719e-27	Down		TEAD2	2.45486	0.0663384	Up
SIPA1L2	0.361735	2.5495e-67	Down		GID4	2.46024	3.14009e-26	Up
GPRC5C	0.361901	5.25658e-56	Down		CFAP58	2.4616	4.79368e-06	Up
LLGL2	0.363399	8.76324e-14	Down		DNAJC12	2.46293	8.52189e-05	Up
CNKSR1	0.363591	0.035474	Down		C1orf106	2.46813	9.7715e-14	Up
POU3F3	0.364013	7.15472e-09	Down		SDHAF4	2.47041	4.45857e-15	Up
KLHL14	0.364128	7.26512e-09	Down		SLC1A4	2.47133	2.40403e-57	Up
PAGR1	0.365486	1.79003e-51	Down		TRIM74	2.47899	0.0352443	Up
FOCAD	0.365522	4.59806e-54	Down		EPSTI1	2.48144	7.65527e-07	Up
LRRN4	0.365839	1.19274e-28	Down		SOCS2	2.48166	4.36209e-12	Up
PRR19	0.366633	0.0153656	Down		TMEM91	2.48275	2.9345e-14	Up
PRKAR1B	0.367258	1.48733e-24	Down		DGKD	2.48729	1.0411e-61	Up
LY6K	0.36734	0.0191368	Down		GFRA1	2.48895	2.14892e-56	Up
UNC13B	0.367951	1.05891e-40	Down		APOBEC3D	2.49062	0.0541239	Up
HRCT1	0.368746	5.35613e-05	Down		RASD2	2.49517	1.13793e-16	Up
ENPEP	0.369016	1.70279e-29	Down		LOC105376855	2.49544	0.0446331	Up
S100A1	0.370048	0.030797	Down		CCBE1	2.49611	8.91323e-08	Up
HOOK1	0.370457	3.43119e-28	Down		LOC100996664	2.49712	0.0293699	Up
LOC105371921	0.370516	0.000218437	Down		PRUNE2	2.50068	5.18347e-07	Up
STAG1	0.370896	7.08688e-65	Down		SYCE2	2.50192	0.000679277	Up
GLIS1	0.371138	5.04914e-12	Down		NRCAM	2.50276	6.02948e-26	Up
LARGE	0.371223	9.42986e-45	Down		MED12L	2.50415	0.0247579	Up
PLEKHN1	0.371644	1.28497e-11	Down		PIEZO2	2.50418	0.0254362	Up
SMAD6	0.37245	4.42748e-14	Down		CTSS	2.505	8.87473e-12	Up
C5orf66	0.372599	0.030115	Down		ZNF550	2.50656	1.64785e-38	Up
JADE2	0.372738	1.09333e-57	Down		TMEM180	2.5072	0.000149856	Up
SPEF1	0.372754	0.0786494	Down		SOX13	2.51159	7.27378e-23	Up
GPR146	0.373077	0.000208168	Down		ZNF528	2.52196	1.97561e-30	Up
KPTN	0.373226	3.2002e-13	Down		LAMC2	2.52389	3.45424e-69	Up
MPDU1	0.37409	1.2521e-45	Down		PMEL	2.52936	0.0236221	Up
HPGD	0.374893	1.91304e-09	Down		NGEF	2.53109	3.84006e-10	Up
FAM81A	0.375195	6.42909e-15	Down		CEBPG	2.53188	1.73305e-54	Up
PCDH7	0.375231	3.59407e-14	Down		TCEA2	2.53572	1.28475e-13	Up
MDH1B	0.376394	0.00304769	Down		CPNE5	2.5436	8.31016e-05	Up
NEURL1B	0.377404	4.04739e-36	Down		CDA	2.54939	0.0222599	Up
PDE5A	0.378574	0.00278469	Down		TFAP2E	2.55114	3.69017e-05	Up
CCDC121	0.379049	0.00627165	Down		PIGL	2.55118	1.91212e-15	Up
NME4	0.379312	2.84909e-05	Down		XDH	2.55729	0.0528507	Up
PBDC1	0.379491	6.07879e-34	Down		GYPC	2.55766	7.522e-56	Up
EPHB2	0.380599	1.43323e-46	Down		PROB1	2.55896	3.96493e-06	Up
LOC102723996	0.381775	1.12152e-05	Down		SNX33	2.5599	1.25999e-25	Up
SLFN12L	0.38219	0.0871279	Down		NDST1	2.56757	7.98347e-79	Up
C6orf165	0.382441	7.73859e-05	Down		IL21R	2.57206	0.00257956	Up
MYO3A	0.383622	0.000145542	Down		DUSP1	2.57993	1.59993e-47	Up
PER2	0.384892	8.70292e-22	Down		TVP23C	2.58836	4.64403e-08	Up
RBM45	0.387476	4.88234e-17	Down		CD33	2.58886	0.0651772	Up
IGFN1	0.387644	7.83428e-17	Down		C1orf228	2.59195	0.00811612	Up
KIAA1161	0.387814	7.20521e-29	Down		PIPOX	2.59831	0.09823	Up
ATAD3B	0.388465	1.20992e-21	Down		ASPHD2	2.60046	3.55413e-16	Up
HMGN2	0.390111	1.21791e-69	Down		ACSF2	2.60272	1.99253e-43	Up
UBTF	0.390469	5.18944e-64	Down		SIRPD	2.60449	0.0630318	Up
HSPE1	0.392445	5.6314e-24	Down		LOC400927-CSNK1E	2.61047	4.97039e-06	Up
CDKL5	0.392475	9.17271e-10	Down		PSG1	2.61229	0.0796385	Up
SMARCA2	0.393011	3.07551e-60	Down		KREMEN2	2.61568	0.000912034	Up
MAN1A2	0.393543	3.90408e-55	Down		PDP1	2.61834	3.93862e-55	Up
MNS1	0.394189	4.61155e-25	Down		HSPA5	2.62032	0.0344488	Up
KANK1	0.394782	1.08333e-43	Down		SLC25A37	2.6266	1.19188e-55	Up
FOS	0.39686	2.12729e-05	Down		VDR	2.63003	8.8273e-18	Up
RBM23	0.396938	6.73247e-26	Down		ANKDD1A	2.6327	1.89356e-05	Up
VCP	0.397516	3.34831e-73	Down		MXD1	2.64115	1.7747e-08	Up
NEFL	0.397664	3.10797e-58	Down		APOE	2.64605	0.011289	Up
AK5	0.398727	8.69257e-47	Down		KRT81	2.64889	1.40959e-07	Up
VWA1	0.398917	0.0520394	Down		FAM134B	2.65174	0.00457469	Up
FAM151B	0.400154	0.0147946	Down		CACNG8	2.65414	4.92894e-19	Up
CDH4	0.400974	2.1755e-06	Down		NLRP3	2.65803	0.00098603	Up
TCTA	0.40157	4.27601e-17	Down		IL11	2.66084	0.00286894	Up
ZNF585B	0.402168	0.0227264	Down		LONRF3	2.66573	0.078592	Up
CDH6	0.402505	5.86595e-16	Down		MTHFD2L	2.66598	2.32982e-17	Up
MRPL20	0.40302	9.66463e-49	Down		AFAP1	2.67095	3.32938e-07	Up
CRACR2B	0.403345	0.00905509	Down		PNCK	2.67338	0.0715029	Up
CPOX	0.403795	3.63213e-23	Down		TNFSF10	2.67513	2.76172e-82	Up
SIGMAR1	0.404067	3.92228e-47	Down		PCSK4	2.67815	4.96583e-05	Up
ANP32E	0.404113	3.10708e-54	Down		LXN	2.6799	2.05629e-33	Up
POMK	0.404679	5.85274e-05	Down		MAP2	2.68048	6.19244e-11	Up
SNX29	0.405253	9.44593e-12	Down		LOC102723566	2.68346	0.00256193	Up
TPK1	0.405376	7.08385e-22	Down		LARP6	2.6875	6.445e-43	Up
SYT8	0.405383	0.0306214	Down		PDZK1IP1	2.68815	8.71376e-29	Up
ETV1	0.407328	1.31095e-43	Down		DNAH5	2.69227	8.83597e-24	Up
NCLN	0.407347	1.66319e-54	Down		MT1F	2.69602	0.00115462	Up
SGK2	0.407387	5.40891e-11	Down		SSPN	2.69984	8.61235e-30	Up
KIAA1549	0.407448	5.08223e-38	Down		QPCTL	2.70048	3.37177e-39	Up
CLSPN	0.407456	1.10698e-27	Down		LY96	2.70377	6.75539e-10	Up
BGN	0.407607	0.0485504	Down		HOXB9	2.70459	7.29443e-54	Up
SIGLEC15	0.408265	2.34139e-05	Down		FAM132A	2.71043	0.0498208	Up
MYO5C	0.408269	6.29551e-21	Down		SLC7A5	2.71558	9.92016e-81	Up
ADAT3	0.408652	0.00595049	Down		CCDC154	2.71607	0.00921401	Up
KLHL4	0.408835	3.36837e-22	Down		PIM1	2.72417	1.24313e-33	Up
ACMSD	0.409122	0.00546487	Down		SLC26A7	2.72573	0.00235472	Up
MYLK4	0.409447	0.066824	Down		PPARD	2.72821	3.99828e-47	Up
CYP27C1	0.410507	0.000693874	Down		EPG5	2.72997	3.23384e-36	Up
TUSC1	0.410661	4.91666e-22	Down		PODXL	2.73285	2.25232e-50	Up
DYX1C1	0.41138	3.87713e-14	Down		OGT	2.73431	6.03877e-11	Up
C10orf32	0.411599	1.81528e-13	Down		GRAP2	2.73594	0.0226137	Up
SNRNP25	0.412103	4.24002e-24	Down		TMCC3	2.74113	3.26158e-28	Up
NDC1	0.414715	1.08982e-49	Down		BTBD16	2.74523	0.0304122	Up
BCL2L15	0.415051	6.93217e-06	Down		PDE1C	2.74631	2.16316e-28	Up
CATSPER2	0.415938	2.69851e-06	Down		ST6GAL1	2.74991	8.23351e-11	Up
GRIN2A	0.417483	4.96985e-13	Down		ETS1	2.75101	1.02466e-19	Up
ALYREF	0.418063	8.98025e-15	Down		SYNGR1	2.75127	0.000126719	Up
SLC25A20	0.418166	2.52351e-12	Down		JUNB	2.75615	1.94872e-14	Up
ZNF124	0.418551	1.17086e-07	Down		LOC101927989	2.76191	0.0261172	Up
PRADC1	0.418598	2.63405e-15	Down		DACT1	2.76198	2.46955e-13	Up
CDK14	0.418684	6.75845e-25	Down		EIF4EBP1	2.76286	2.49299e-59	Up
SRM	0.418871	4.3366e-44	Down		GJB2	2.76314	2.56293e-67	Up
CBWD1	0.419582	4.23136e-33	Down		KLHL24	2.77059	4.08421e-34	Up
TM4SF18	0.419871	1.51874e-61	Down		AOC2	2.77781	1.64459e-09	Up
RMDN2	0.421068	2.90222e-08	Down		2017-03-04	2.78016	0.0241589	Up
TSPAN15	0.421545	1.97166e-13	Down		NEDD9	2.78026	6.23881e-45	Up
RBM47	0.422039	7.80044e-32	Down		C4orf47	2.78157	0.0317192	Up
CCDC96	0.422387	1.20657e-07	Down		TMEM159	2.78515	3.93782e-41	Up
UBE2D4	0.422576	6.34904e-21	Down		ZNF829	2.78546	4.08758e-07	Up
NOL6	0.422835	1.7586e-41	Down		PMAIP1	2.78589	7.96631e-41	Up
KIF24	0.423281	2.49943e-26	Down		CTNNA3	2.78767	0.0842262	Up
OIP5	0.423375	1.846e-29	Down		MOCOS	2.7972	3.72344e-57	Up
ZNF688	0.423661	0.00270119	Down		NUAK2	2.8071	2.75927e-19	Up
SMU1	0.423903	1.28364e-49	Down		YARS	2.80831	2.72885e-83	Up
A4GALT	0.424079	2.47556e-44	Down		GNB3	2.80975	6.45223e-14	Up
C14orf80	0.424655	1.2841e-13	Down		APBB2	2.81141	5.96961e-84	Up
FAM83D	0.424684	8.26976e-55	Down		MID1IP1	2.81631	1.95641e-43	Up
PLA2G4A	0.425106	6.77043e-07	Down		ATF4	2.81646	7.60569e-85	Up
ZNF165	0.425357	3.56203e-06	Down		JMY	2.81802	4.30403e-26	Up
MMACHC	0.425513	4.33209e-15	Down		CADM4	2.82089	1.05763e-06	Up
ZFY	0.426093	1.46441e-20	Down		TMEM187	2.82353	1.51722e-12	Up
FAIM	0.426188	3.55818e-19	Down		C17orf51	2.82376	4.12791e-41	Up
RAET1E	0.429304	2.03949e-06	Down		SLC38A2	2.82558	4.21756e-69	Up
ZSCAN5A	0.430171	5.22426e-07	Down		SH3GL3	2.83247	3.15406e-07	Up
B4GALNT1	0.430293	1.6065e-15	Down		STRA6	2.83281	0.00838228	Up
MMP7	0.43164	2.17129e-06	Down		C2orf82	2.83656	0.0149488	Up
AKAP5	0.43165	6.98417e-06	Down		ZFHX2	2.8393	0.00087669	Up
DYNLL1	0.431905	1.02331e-55	Down		TGFB2	2.8464	1.63903e-63	Up
MAGEC2	0.432253	0.0391327	Down		BACH2	2.85392	1.17697e-11	Up
BOP1	0.432759	1.17335e-38	Down		KLHDC1	2.85573	8.10782e-11	Up
POP5	0.432891	1.67803e-20	Down		PXDN	2.85777	0.00207941	Up
GPR3	0.433548	0.000637486	Down		TIGD3	2.86535	0.0433383	Up
ALDH1A3	0.433582	6.30773e-31	Down		CXCL3	2.86734	0.00338029	Up
FOXRED2	0.434049	1.26538e-18	Down		SLC3A2	2.87534	3.28312e-86	Up
ARMC5	0.434265	4.21833e-11	Down		OVGP1	2.87757	5.25826e-05	Up
FBLN7	0.43429	0.000732486	Down		FRMD6	2.87774	2.34941e-47	Up
KPNA2	0.434339	1.07484e-62	Down		EGFL7	2.88393	4.73212e-20	Up
RPS6KA4	0.434748	1.09633e-41	Down		EXD3	2.88742	6.54185e-10	Up
QPRT	0.434978	3.90302e-29	Down		KCND1	2.88808	4.28191e-14	Up
BRINP1	0.434993	5.6914e-22	Down		CLGN	2.88964	0.00116951	Up
EXOSC3	0.435023	2.38446e-28	Down		CLIP4	2.89679	3.55578e-57	Up
KLHL13	0.435244	1.09696e-21	Down		SEMA5A	2.9	9.10145e-45	Up
IRX5	0.435926	8.87869e-14	Down		GPR162	2.90417	0.00496215	Up
HOXA7	0.435964	7.23896e-09	Down		MBNL3	2.90446	3.75155e-08	Up
TNFAIP6	0.436033	4.69048e-11	Down		LPAR2	2.91178	2.00186e-16	Up
ELFN1	0.436156	3.53988e-12	Down		MILR1	2.91632	2.45183e-09	Up
PLK1	0.43629	9.72448e-54	Down		NME5	2.92087	0.0281427	Up
PODNL1	0.436326	0.00664212	Down		MARS	2.93353	1.99013e-91	Up
TMEM37	0.436842	2.40963e-09	Down		AMT	2.93663	3.17576e-13	Up
GRIN2B	0.437062	3.45658e-07	Down		LOC400499	2.939	0.0182128	Up
SEC11C	0.437331	7.59054e-09	Down		EVI2A	2.94024	8.64627e-05	Up
TMEM87A	0.437402	1.64498e-39	Down		BCAT1	2.94025	6.24364e-75	Up
ADAMTS15	0.437624	2.32591e-18	Down		SARS	2.94304	2.09251e-93	Up
ESPL1	0.437837	1.85196e-43	Down		CYSTM1	2.94322	1.953e-15	Up
VANGL1	0.437924	8.38511e-49	Down		TRAPPC6A	2.94442	4.60014e-24	Up
CDCA8	0.438657	8.15882e-51	Down		FADS3	2.95136	2.07349e-45	Up
PDK2	0.439132	1.18037e-08	Down		PLAT	2.96222	0.0702244	Up
SAMD1	0.439265	2.01557e-22	Down		ARHGDIB	2.96302	7.16866e-07	Up
ANLN	0.439822	5.77725e-61	Down		EFEMP1	2.9713	1.00784e-45	Up
ZNF326	0.439885	1.63685e-30	Down		RNF165	2.97548	0.000697523	Up
CDC20	0.43995	2.727e-57	Down		FN1	2.97573	1.34507e-12	Up
CDK6	0.440503	1.45375e-57	Down		MEI1	2.97685	0.00113228	Up
ANKRD33B	0.44067	2.70428e-50	Down		PPM1M	2.98842	3.42323e-11	Up
NOV	0.440825	2.27053e-12	Down		ACAP1	2.99013	0.000595942	Up
B3GALT6	0.441051	4.97831e-18	Down		KCNK1	2.99686	5.26755e-06	Up
SLC39A10	0.44107	3.49462e-53	Down		ADAM11	3.00447	2.7851e-05	Up
FZD1	0.441236	1.29846e-37	Down		KRT4	3.01253	0.0156879	Up
IL1R1	0.441608	4.10277e-43	Down		ASS1	3.01516	1.55233e-24	Up
YY2	0.441636	3.53102e-08	Down		LOC102724428	3.01611	4.03491e-42	Up
GLYCTK	0.442245	1.13428e-07	Down		SYNE4	3.01873	0.0001709	Up
EFHB	0.442613	1.04294e-06	Down		IL7R	3.02261	1.8507e-06	Up
COMMD4	0.442709	3.10341e-34	Down		PKIB	3.02289	8.80234e-15	Up
ICMT	0.443205	6.70096e-51	Down		SRGN	3.02424	1.49912e-32	Up
TFRC	0.443345	1.63685e-30	Down		SLCO2B1	3.03094	3.87505e-27	Up
GUCY1B3	0.443703	3.0403e-26	Down		CELSR3	3.03516	8.81686e-08	Up
PIF1	0.444215	2.32835e-30	Down		AQP4	3.03563	1.5685e-08	Up
TSPAN10	0.444262	0.0288573	Down		RBKS	3.03965	2.13343e-32	Up
SLC2A5	0.444349	0.00390411	Down		AFF2	3.04271	2.70651e-23	Up
RAB27B	0.444661	9.3397e-13	Down		HERPUD1	3.05027	1.90561e-12	Up
DTWD2	0.444712	4.06388e-14	Down		AJUBA	3.05729	4.21262e-101	Up
FAM78B	0.445472	0.00555722	Down		FAM83F	3.06033	0.00517966	Up
BDKRB2	0.445565	4.54653e-06	Down		SLC15A3	3.06184	0.00411208	Up
ROR1	0.44615	1.37358e-38	Down		CXCL5	3.06507	0.00301703	Up
KCNIP3	0.44638	4.88446e-17	Down		PEAR1	3.07036	0.0219468	Up
KIAA0040	0.446464	2.83293e-06	Down		SOX30	3.07258	0.0474929	Up
RDH10	0.446569	3.17946e-28	Down		TMEM156	3.07348	4.14071e-06	Up
USP13	0.44699	3.79452e-47	Down		PLCB4	3.07361	7.4078e-19	Up
AP5S1	0.447002	6.23652e-12	Down		DLC1	3.084	1.03321e-18	Up
FAH	0.447322	3.41018e-36	Down		KCNT2	3.12138	0.00564043	Up
S100A3	0.447503	0.000162067	Down		LOC101927245	3.12206	0.00981777	Up
BNC1	0.447823	0.0896175	Down		NABP1	3.1314	1.05221e-78	Up
JAK2	0.447977	3.86954e-21	Down		SPRED3	3.13204	6.40109e-19	Up
DNAJB5	0.448119	3.49285e-15	Down		LOC105370707	3.13633	0.0158021	Up
HGH1	0.448161	7.67789e-24	Down		ANKRD2	3.1364	0.044398	Up
LRRC48	0.448288	0.0446987	Down		FCGR2A	3.15311	1.10632e-08	Up
ADAMTS3	0.448586	2.85955e-33	Down		MME	3.15405	3.11044e-39	Up
SAP30	0.448596	6.08719e-27	Down		MAP3K15	3.15527	0.0030234	Up
THEM6	0.448646	5.15456e-12	Down		ZNF773	3.15577	2.25095e-40	Up
F2RL1	0.448917	1.76263e-11	Down		ZNF140	3.15603	3.99425e-13	Up
PPAPDC1A	0.449335	5.04166e-10	Down		SEMA3B	3.16721	7.51895e-14	Up
B3GALT5	0.449638	2.52671e-06	Down		GALNT12	3.16723	1.22043e-33	Up
DIRAS2	0.449691	9.1272e-09	Down		ASIC1	3.1674	2.67622e-16	Up
CASC5	0.44987	1.16338e-47	Down		SAT1	3.16762	6.55327e-31	Up
KDM8	0.450001	0.0380639	Down		CD96	3.17011	0.0913898	Up
DUSP9	0.451187	0.0619655	Down		ACSS1	3.18089	1.43041e-14	Up
CCDC23	0.451378	8.45357e-13	Down		C1orf204	3.19011	0.00234438	Up
SPC25	0.451396	3.77182e-07	Down		SPNS3	3.19313	2.59621e-16	Up
THAP8	0.451451	0.001449	Down		ALS2CL	3.20267	5.25923e-38	Up
WDR4	0.451674	1.75922e-19	Down		CORO6	3.23731	2.67461e-06	Up
RPP25L	0.451972	9.52942e-07	Down		MORN4	3.2393	3.50392e-53	Up
GAS2L1	0.452155	5.15165e-25	Down		WDR72	3.24204	6.14024e-06	Up
S100A2	0.452165	1.30945e-24	Down		NTN1	3.24235	1.88679e-13	Up
TOMM5	0.452203	1.45668e-34	Down		LIPG	3.24873	0.000204476	Up
RRM2	0.452614	9.64387e-52	Down		GIMAP2	3.25581	0.00752794	Up
TRERF1	0.453004	1.44197e-06	Down		OSBP2	3.26016	0.00181131	Up
BCO1	0.453403	0.0012916	Down		NTN4	3.28179	5.00334e-60	Up
PDCL3	0.453702	1.32299e-17	Down		KLRC2	3.28284	0.0192366	Up
PVRL1	0.45381	8.71576e-42	Down		2017-09-01	3.28477	0.00219967	Up
BST2	0.454869	6.13772e-42	Down		GPRC5A	3.28578	4.13932e-43	Up
CCDC173	0.455182	0.0841937	Down		GOLT1A	3.29189	0.0450436	Up
RSPH4A	0.455734	0.0017043	Down		UNC5D	3.29649	0.054026	Up
RABEP2	0.455856	4.31481e-11	Down		PTPRR	3.31229	2.08176e-07	Up
SLC25A21	0.455868	0.00130489	Down		STX1B	3.31882	2.7962e-07	Up
STOML1	0.455907	2.04198e-10	Down		PIANP	3.32439	0.0200731	Up
ALMS1	0.456155	2.62305e-18	Down		APOL3	3.34011	8.6872e-44	Up
RGS2	0.456273	4.31098e-17	Down		INHBA	3.3406	0.00270512	Up
BAG1	0.456807	4.59716e-20	Down		MFNG	3.34876	1.19009e-17	Up
MAMDC4	0.457123	1.24041e-07	Down		SLC9A2	3.35826	3.3648e-11	Up
CORO1A	0.457272	0.047456	Down		PLXNA2	3.36326	2.61347e-21	Up
PSMB2	0.457376	2.97212e-48	Down		GPA33	3.37049	1.26414e-05	Up
ZNF511	0.457478	6.99853e-14	Down		INHA	3.37289	0.0811415	Up
COL5A2	0.457659	0.000366009	Down		PLIN1	3.37515	0.000627259	Up
PRR22	0.457836	0.00507104	Down		PTGES	3.37847	0.0404922	Up
EXTL2	0.457884	9.33644e-30	Down		VWCE	3.38435	0.00109764	Up
BRCC3	0.458152	6.73495e-32	Down		SLC29A2	3.38645	0.0558077	Up
PRSS35	0.458211	0.00175389	Down		PRSS12	3.39196	1.43719e-39	Up
PRKAR2A	0.45837	2.04711e-42	Down		LDB2	3.39506	2.59752e-13	Up
IGFBP4	0.458838	3.3814e-11	Down		PLAU	3.39512	8.89043e-52	Up
RIN1	0.458846	6.78499e-24	Down		ZNF385C	3.39805	0.000362584	Up
KNSTRN	0.458963	1.36642e-42	Down		C4orf32	3.40546	1.51913e-30	Up
DAGLA	0.459237	4.48438e-16	Down		WIPI1	3.40935	9.88219e-05	Up
TOE1	0.460336	1.38159e-19	Down		GSDMB	3.41356	2.21268e-62	Up
NDUFB6	0.460458	2.06377e-25	Down		MBNL2	3.41397	5.48942e-46	Up
MYLK2	0.461055	0.00487529	Down		GADD45A	3.4198	1.48104e-15	Up
RPP40	0.461222	5.78775e-14	Down		MTUS1	3.42128	8.27203e-44	Up
RNFT1	0.461525	3.15197e-18	Down		ZNF665	3.431	3.08148e-08	Up
CABYR	0.461799	0.0513719	Down		ASGR1	3.43637	0.0702244	Up
KRT222	0.461856	0.000252469	Down		PHYHIP	3.43655	0.00784985	Up
MKI67	0.461996	2.57676e-31	Down		2017-09-04	3.43767	0.00737676	Up
ANKRD6	0.462081	0.00739761	Down		MASP1	3.44011	0.0123269	Up
EIF5	0.462392	2.43798e-50	Down		LRRC17	3.4476	3.42962e-14	Up
CHAC2	0.462617	3.0244e-07	Down		AKR1C2	3.46886	0.0233364	Up
SMAD9	0.462768	7.99278e-09	Down		WNK4	3.49215	2.08108e-19	Up
MERTK	0.463739	1.92482e-07	Down		AQP1	3.49401	2.82166e-08	Up
IL18RAP	0.463756	0.0265585	Down		SOBP	3.49414	1.46949e-17	Up
ACP2	0.463865	4.12473e-22	Down		ATRNL1	3.49504	8.12252e-25	Up
TPPP	0.463865	0.00606898	Down		STEAP1	3.4984	2.38675e-10	Up
XXYLT1	0.463878	6.24522e-31	Down		HDAC9	3.52148	7.18995e-14	Up
UGT1A8	0.463893	2.92957e-14	Down		PLAC1	3.53671	0.0377476	Up
DHX9	0.466064	4.29377e-49	Down		VASH2	3.54308	0.0146574	Up
SSX2IP	0.466152	8.91896e-11	Down		GUCA1B	3.5465	4.40251e-14	Up
MELK	0.466172	2.92206e-46	Down		PGPEP1	3.5515	1.65707e-77	Up
ZNF488	0.466392	7.87827e-07	Down		RBM20	3.55419	1.71711e-09	Up
ZMPSTE24	0.466419	2.80452e-38	Down		BEAN1	3.55632	0.0353967	Up
SLC25A10	0.466563	1.47307e-22	Down		ITGA2	3.55908	3.08148e-08	Up
NUDT2	0.466767	5.70319e-09	Down		ADAMTS14	3.57069	2.6701e-14	Up
BMI1	0.466925	0.0866364	Down		GALNT3	3.57249	6.8165e-12	Up
C15orf57	0.467003	3.33293e-12	Down		PYROXD2	3.57395	4.20165e-15	Up
STAT1	0.467104	8.34208e-51	Down		SEC31B	3.5865	1.10354e-13	Up
HSPA8	0.467108	4.91407e-53	Down		PTPRB	3.59486	3.42791e-65	Up
MVB12B	0.467602	2.62828e-06	Down		PDGFRB	3.59619	3.86683e-06	Up
CLCN5	0.467645	1.8711e-13	Down		CARS	3.61339	3.87537e-33	Up
TAF9B	0.467656	4.49747e-32	Down		ARHGEF2	3.62249	6.88081e-124	Up
ATXN7L2	0.468127	7.48655e-06	Down		P2RX4	3.62502	5.79444e-54	Up
BRI3BP	0.468576	9.39022e-09	Down		VSIG8	3.62854	0.0521164	Up
VSTM4	0.468777	4.40211e-30	Down		SLN	3.63425	2.96456e-14	Up
ST8SIA5	0.46894	0.00247867	Down		PLSCR4	3.63541	1.15813e-05	Up
SAMD5	0.469786	0.00255152	Down		INSC	3.63956	1.02257e-05	Up
TMCO4	0.469995	1.25098e-17	Down		LRG1	3.64812	0.00811747	Up
FRRS1	0.470753	2.22321e-08	Down		SPANXN1	3.65035	3.72569e-05	Up
APITD1	0.470854	0.0496421	Down		ARHGAP18	3.65345	4.40818e-37	Up
DCTN3	0.470876	1.45395e-21	Down		MTHFD2	3.65605	6.75546e-54	Up
LRRC61	0.471192	2.03675e-22	Down		ERRFI1	3.66646	1.02317e-143	Up
SCG2	0.471511	0.0931245	Down		MKNK2	3.67732	1.86454e-61	Up
FAM102B	0.471737	1.12262e-26	Down		ITGB4	3.68262	1.63156e-06	Up
ALDH16A1	0.472618	5.9894e-20	Down		GLRB	3.6834	1.65631e-39	Up
COBLL1	0.472798	4.10283e-30	Down		MAEL	3.68365	0.00061709	Up
DUSP23	0.473433	1.08613e-07	Down		KLF4	3.68554	4.27517e-35	Up
IMPA2	0.473659	1.27922e-07	Down		TUBE1	3.69715	7.5464e-23	Up
NME1	0.47382	1.44868e-20	Down		SESN2	3.69865	1.39195e-71	Up
BIRC3	0.473832	9.02348e-36	Down		SYCP2L	3.71371	6.86055e-07	Up
PRKAR2B	0.474396	7.57435e-22	Down		JAG2	3.71466	4.32412e-07	Up
C9orf69	0.474439	2.12839e-25	Down		ZNF610	3.72115	2.71647e-10	Up
POLE4	0.474812	3.49602e-06	Down		AMPH	3.72779	2.36768e-45	Up
MEIS1	0.475123	0.000502913	Down		TAS2R5	3.72848	0.028576	Up
MATN1	0.475196	0.021287	Down		CTGF	3.7327	5.90496e-05	Up
COX20	0.475349	1.60651e-29	Down		CASP1	3.74093	7.60219e-05	Up
ZWINT	0.475368	1.36108e-41	Down		LOC105372476	3.75479	0.0312783	Up
PTPRD	0.475431	1.24861e-36	Down		GALNT15	3.75922	0.00198035	Up
WT1	0.475494	2.44711e-05	Down		FES	3.76003	0.0158962	Up
LARS2	0.475611	6.52615e-15	Down		ELL2	3.78193	6.11027e-21	Up
HNF1B	0.476122	3.22316e-21	Down		HKDC1	3.78358	9.26171e-103	Up
GUCY1A2	0.476205	1.31054e-14	Down		F2RL3	3.78911	0.0368618	Up
DEPDC1	0.476412	6.32972e-32	Down		ADGRE2	3.79414	2.49082e-05	Up
UBXN11	0.476669	6.63185e-19	Down		BTG1	3.80797	1.54161e-31	Up
SLC26A2	0.476753	3.35293e-22	Down		IL6	3.81169	1.16402e-09	Up
TCN1	0.476792	0.0871367	Down		STC2	3.81441	3.01901e-144	Up
CHST12	0.476792	2.2746e-13	Down		OPLAH	3.82111	6.8605e-06	Up
KCTD12	0.476873	6.59184e-06	Down		GARS	3.82448	1.10538e-118	Up
BACE1	0.477605	8.0892e-33	Down		VN1R1	3.83644	0.00523713	Up
SLC25A44	0.477956	7.31892e-29	Down		PID1	3.84801	1.87981e-31	Up
PDSS1	0.478144	1.08251e-10	Down		TNFRSF9	3.85429	7.78331e-41	Up
NRL	0.478277	0.0205813	Down		ZNF568	3.85637	5.60639e-15	Up
GAL3ST1	0.478306	9.53305e-15	Down		MATN3	3.8648	9.64585e-14	Up
TEX261	0.478387	4.05082e-35	Down		TCAP	3.86781	0.00283896	Up
TNK1	0.479291	0.0211438	Down		FAM228A	3.86973	0.0151679	Up
FUBP1	0.479506	6.58546e-38	Down		PLCG2	3.87331	2.70469e-77	Up
RHOBTB2	0.479564	1.90389e-13	Down		TMEM86A	3.87847	0.00456863	Up
GABPB2	0.47973	1.04599e-08	Down		XYLT1	3.87884	1.47508e-11	Up
CENPF	0.480359	5.27277e-36	Down		C1orf21	3.87957	2.51669e-32	Up
FAM195B	0.48101	9.42517e-12	Down		KYNU	3.88031	0.00649757	Up
NOC2L	0.481263	6.45339e-40	Down		PLXDC2	3.88247	1.8398e-08	Up
AIM1	0.481452	7.94409e-43	Down		DHRS3	3.8857	2.22056e-34	Up
PTGER2	0.482546	2.52622e-21	Down		CCDC125	3.89662	0.0124099	Up
ASPM	0.482585	4.72722e-37	Down		KLC3	3.93634	6.48943e-06	Up
COMMD9	0.482639	3.41248e-21	Down		FAM84B	3.93692	5.37036e-90	Up
SEMA3E	0.482639	0.0161407	Down		BNIPL	3.9389	5.77299e-08	Up
CACNA1C	0.483261	0.00812134	Down		STK32B	3.94118	2.26019e-20	Up
LRRCC1	0.483573	1.06004e-26	Down		RBCK1	3.94373	4.24117e-148	Up
LIPT2	0.483615	0.00995811	Down		USP53	3.94607	6.7394e-54	Up
GCNT2	0.483676	4.25614e-20	Down		CLDN9	3.95223	4.04134e-05	Up
KIAA1456	0.483871	5.98348e-05	Down		SLC1A5	3.98223	8.39842e-155	Up
HSPH1	0.4841	1.48118e-27	Down		ABCC9	3.98538	0.000927694	Up
CHRNA5	0.484672	3.17818e-16	Down		HTR1D	3.9858	0.000526244	Up
MID1	0.484769	9.57726e-30	Down		C1orf54	3.99483	0.0570306	Up
PIK3R1	0.485639	2.96837e-29	Down		ALOXE3	4.00154	0.0496521	Up
ABCD3	0.485645	7.4061e-38	Down		H1F0	4.00454	2.95784e-90	Up
CCNF	0.485828	2.22056e-34	Down		AOAH	4.00926	4.48506e-27	Up
C3	0.486179	8.64931e-11	Down		NLGN3	4.01687	3.57324e-06	Up
TUBGCP5	0.486282	5.13356e-08	Down		PTX3	4.01886	0.0194855	Up
ZC3H4	0.486714	3.41809e-24	Down		ADSSL1	4.02548	1.31382e-19	Up
CLTA	0.487201	6.02061e-35	Down		PSD2	4.03297	1.77964e-10	Up
GATSL2	0.487705	9.77557e-08	Down		PIP5KL1	4.04387	3.61819e-09	Up
SLC12A9	0.487838	2.13294e-11	Down		CLTCL1	4.04598	1.90107e-22	Up
SLC25A53	0.488026	0.0391608	Down		HIST1H2BN	4.04849	3.65917e-05	Up
FAM196B	0.488033	0.00688779	Down		DDIT4	4.05528	4.97779e-91	Up
CRYZ	0.488184	1.0821e-42	Down		GAP43	4.05828	0.0314183	Up
PGBD2	0.488295	7.72247e-07	Down		PTGS1	4.06029	2.69905e-16	Up
EIF4E3	0.488653	6.00163e-17	Down		SCN4B	4.06134	0.0361623	Up
POLR3G	0.489341	2.37671e-11	Down		C19orf18	4.06566	0.000117689	Up
PI4KA	0.489436	1.06845e-30	Down		CCNB1IP1	4.06658	1.30456e-123	Up
SF3B3	0.490954	7.25182e-40	Down		ZNF419	4.06788	2.30784e-74	Up
ATAD3A	0.491024	1.19195e-20	Down		GMFG	4.06801	0.00522988	Up
DLGAP5	0.491126	1.66474e-43	Down		LIMS2	4.06876	4.81085e-10	Up
BOLA3	0.491358	2.17588e-08	Down		TCP11L2	4.09564	4.12588e-28	Up
PMVK	0.491595	7.50767e-20	Down		DHX58	4.10216	2.75451e-06	Up
NUP188	0.491992	8.02309e-35	Down		PLBD1	4.11628	4.88318e-08	Up
ATP5F1	0.493462	9.23607e-40	Down		TMEM229B	4.1204	1.2206e-10	Up
DMAP1	0.493862	4.08088e-19	Down		DENND1C	4.12932	0.0219494	Up
SALL2	0.494063	0.0275939	Down		CLDND2	4.13157	0.00643819	Up
DARS2	0.494073	6.06353e-31	Down		N4BP2L1	4.14325	3.9725e-14	Up
CDCA3	0.494146	1.29578e-35	Down		PDGFRL	4.14666	1.43397e-08	Up
C14orf105	0.49417	7.87649e-31	Down		KLRC1	4.1472	0.000391181	Up
UCP3	0.494216	0.0322226	Down		LOC728392	4.14969	4.91065e-09	Up
KIF20A	0.494282	1.86878e-42	Down		NUDT13	4.15433	0.000559126	Up
KIF23	0.494464	4.29704e-43	Down		NATD1	4.16435	1.13296e-36	Up
SCFD2	0.494713	5.48706e-11	Down		NFATC2	4.16845	9.16911e-07	Up
TMEM9B	0.49484	1.17063e-25	Down		PLCL2	4.17416	6.64041e-16	Up
FOXM1	0.494853	1.5663e-39	Down		MCF2L2	4.18087	2.29355e-11	Up
ARMC6	0.494989	3.05583e-11	Down		UNC13D	4.18248	0.00180054	Up
FERMT2	0.495166	2.08572e-36	Down		NGFR	4.19687	1.18803e-05	Up
HAS3	0.495375	9.01535e-38	Down		TRIML2	4.19712	2.59169e-31	Up
SP140	0.49545	0.00026086	Down		ARHGAP30	4.19885	0.00507654	Up
SMC2	0.495725	1.54906e-41	Down		SCD	4.2	5.1809e-24	Up
CIART	0.495843	2.61788e-07	Down		C7orf61	4.2011	0.00426056	Up
ARHGAP33	0.496119	6.74569e-14	Down		AICDA	4.20246	0.00391472	Up
ZNF362	0.497638	1.93995e-12	Down		CLDN1	4.21746	5.94763e-65	Up
ATP6V0D1	0.497899	1.43561e-20	Down		GIPR	4.21981	1.08024e-06	Up
DLGAP1	0.497912	0.000554815	Down		HHIPL1	4.22137	0.00582652	Up
MFSD1	0.498351	3.05106e-27	Down		HMGCLL1	4.2343	0.0168872	Up
UBAP2	0.498359	1.00422e-29	Down		ACKR3	4.24889	1.58204e-42	Up
MGAT5B	0.498455	1.91365e-10	Down		ATP2A1	4.25987	4.64779e-08	Up
TMEM199	0.498963	3.29033e-18	Down		GS1-259H13.2	4.2611	4.13717e-19	Up
AGO1	0.499271	2.49148e-16	Down		ABCB4	4.26254	0.000164142	Up
ANKRD18A	0.499386	6.15927e-08	Down		TTYH2	4.29292	2.77363e-06	Up
CENPI	0.499541	5.24091e-28	Down		LOC101929060	4.32297	0.0192526	Up
H2AFX	0.499835	3.28584e-35	Down		MT2A	4.35	1.31493e-46	Up
					RNF144B	4.36234	1.12873e-31	Up
					IGDCC4	4.3973	1.78615e-26	Up
					FAM65B	4.41702	0.0820084	Up
					WARS	4.43317	1.42199e-174	Up
					NEUROG2	4.43434	0.00784716	Up
					ADAMTSL4	4.48722	8.16468e-08	Up
					NALCN	4.49029	2.54956e-08	Up
					KIF25	4.50169	0.00891431	Up
					RHBDL1	4.50479	4.03503e-08	Up
					ELMO1	4.50823	0.048745	Up
					2017-03-01	4.51065	2.18504e-10	Up
					GRIN3B	4.51899	0.000126012	Up
					BAIAP2L2	4.53495	0.0158623	Up
					REM2	4.53971	0.00477215	Up
					PYGM	4.54243	0.000503993	Up
					PPP1R32	4.57361	3.83561e-23	Up
					ELANE	4.58315	0.0966829	Up
					POU2F2	4.59677	3.88661e-11	Up
					GLP2R	4.60664	5.37878e-16	Up
					PDE2A	4.61163	3.22666e-11	Up
					CACNB4	4.61326	5.47853e-43	Up
					CIITA	4.61963	6.8291e-05	Up
					BBC3	4.63505	2.77795e-25	Up
					NDRG1	4.64868	7.94445e-195	Up
					DAW1	4.66574	0.00083802	Up
					SLC1A3	4.67018	7.17963e-08	Up
					UPB1	4.6794	4.31345e-06	Up
					CFAP69	4.68605	7.01426e-62	Up
					LRRC70	4.72008	0.0152675	Up
					CPA4	4.72434	1.92965e-25	Up
					GSAP	4.72974	4.4553e-51	Up
					COL4A4	4.75746	0.0350082	Up
					THBS4	4.76834	0.00996435	Up
					ITPKA	4.76996	2.61966e-52	Up
					CXCL1	4.7867	1.02692e-12	Up
					UNC5B	4.79127	6.79629e-49	Up
					ERICH2	4.79527	8.20563e-35	Up
					ASIC4	4.8175	0.0856344	Up
					DDIT3	4.8696	1.36135e-103	Up
					TRIB3	4.87058	1.82001e-170	Up
					HMGA1	4.88061	1.95004e-10	Up
					N4BP3	4.90928	6.38711e-06	Up
					TUFT1	4.93212	1.6254e-127	Up
					ISYNA1	4.95926	1.31866e-26	Up
					CHRM4	4.96224	0.0797395	Up
					PKP2	4.9883	4.60886e-19	Up
					ADGRA2	4.98867	4.46289e-06	Up
					JDP2	5.01072	2.25523e-55	Up
					NCF2	5.04614	2.32557e-10	Up
					CCDC3	5.05062	0.00272419	Up
					BAG6	5.08195	0.083206	Up
					AARS	5.11	2.87451e-210	Up
					SLC25A27	5.11894	0.0634643	Up
					GRIP1	5.13795	4.9371e-07	Up
					ALOX5AP	5.14168	0.000579953	Up
					PTPRH	5.17402	1.70601e-74	Up
					SLC22A15	5.18654	2.30466e-72	Up
					TMEM31	5.20189	0.0204419	Up
					ENOX1	5.22579	2.37419e-05	Up
					C1orf115	5.26174	5.43491e-08	Up
					ROBO4	5.31617	1.05415e-09	Up
					BZRAP1	5.38491	6.52189e-05	Up
					PRKG2	5.42191	0.0219715	Up
					LOC105376714	5.43481	0.0503665	Up
					IGSF23	5.47098	0.0081508	Up
					ANXA3	5.50013	4.52235e-28	Up
					RASGRP1	5.539	0.0469065	Up
					CLDN16	5.55024	2.33281e-06	Up
					CES3	5.6576	6.69887e-07	Up
					PACRG	5.66474	0.00213871	Up
					LOC100130370	5.68389	0.00707581	Up
					TMEM178A	5.71039	0.000525908	Up
					HBEGF	5.71982	0.000230855	Up
					SYTL1	5.73244	7.22332e-18	Up
					ZNF233	5.74847	0.0271697	Up
					ENDOU	5.78305	0.00512653	Up
					FRY	5.78771	2.47014e-11	Up
					ZNF880	5.85314	0.000388256	Up
					PROSER2	5.86018	3.24425e-118	Up
					PSAT1	5.90198	9.71797e-244	Up
					ST6GALNAC2	5.93321	0.0684785	Up
					CNTD1	5.99224	0.0306086	Up
					LBH	6.01305	3.80965e-08	Up
					PARK2	6.03878	1.23621e-16	Up
					CHFR	6.04117	0.000402543	Up
					TMEM47	6.08077	4.7533e-31	Up
					PIWIL2	6.12007	0.0182408	Up
					TMEM59L	6.18277	0.0210876	Up
					GPT2	6.21631	4.33759e-206	Up
					FXYD6	6.22362	0.0177399	Up
					HPCA	6.23827	0.0854789	Up
					MCF2L	6.25035	2.27906e-15	Up
					HSPB6	6.29638	0.00551874	Up
					OTOGL	6.30359	0.0294132	Up
					FYN	6.34446	2.29758e-107	Up
					ANK2	6.46665	2.3825e-105	Up
					ACRBP	6.48234	0.000245569	Up
					PIK3R6	6.48305	3.68348e-09	Up
					B4GALNT3	6.49689	0.000110637	Up
					ADAMTS6	6.49951	3.80206e-14	Up
					RAPGEF4	6.51533	0.0230406	Up
					C15orf48	6.51874	2.10279e-27	Up
					CARD9	6.52141	8.12841e-05	Up
					C10orf54	6.52393	3.92998e-63	Up
					MB	6.54058	0.0013389	Up
					NPIPB9	6.63462	0.0117867	Up
					TUB	6.70198	1.22563e-07	Up
					MPP7	6.71772	2.54318e-21	Up
					THEG	6.73247	0.0574399	Up
					KRT16	6.76435	0.0105031	Up
					SERPINE1	6.7649	8.9087e-18	Up
					OSM	6.83096	0.0901253	Up
					TMTC1	6.83694	1.05728e-05	Up
					NPIPB6	6.93586	0.00247852	Up
					NKPD1	6.98506	5.65961e-07	Up
					CPVL	7.0031	0.000102183	Up
					GRIN2D	7.11228	0.0650243	Up
					PSG3	7.21956	0.0663613	Up
					TLR2	7.23098	1.34765e-10	Up
					FLRT1	7.24031	2.13669e-23	Up
					PCK2	7.24977	1.89885e-266	Up
					KIAA0408	7.26536	0.0560425	Up
					TIE1	7.33156	7.52438e-15	Up
					XAF1	7.39502	0.00212234	Up
					NECAB2	7.39835	0.000159404	Up
					TMC6	7.46391	1.05854e-11	Up
					DENND2A	7.49968	2.15817e-74	Up
					PPL	7.5193	3.19078e-17	Up
					FGF1	7.62419	0.000726457	Up
					ARHGAP15	7.63223	0.0292048	Up
					IL1B	7.66035	0.00231602	Up
					NLRP1	7.69681	5.82142e-44	Up
					TSHZ2	7.73776	0.0510753	Up
					BCHE	7.87953	3.11202e-105	Up
					NR0B1	7.94354	7.20906e-19	Up
					KNDC1	7.99943	0.00338898	Up
					MYOZ3	8.02463	1.96077e-07	Up
					PAPPA2	8.04233	2.92333e-24	Up
					CKB	8.08856	1.31184e-15	Up
					KDM7A	8.091	2.56355e-41	Up
					RCAN1	8.14986	4.16225e-09	Up
					ZFP2	8.16797	0.00175534	Up
					SLC7A11	8.21042	9.94655e-80	Up
					AKAP12	8.2616	2.42189e-149	Up
					SH2D1B	8.26965	0.0512054	Up
					NOG	8.30161	8.6938e-20	Up
					RYR2	8.44927	4.12354e-07	Up
					TMEM26	8.46659	0.00544732	Up
					CLSTN2	8.48116	2.39166e-05	Up
					RSPH14	8.57547	0.0354286	Up
					UNC13A	8.63119	0.00621225	Up
					MMP1	8.68521	7.49121e-153	Up
					CALCB	8.68915	0.00977307	Up
					CBS	8.80372	1.11471e-36	Up
					LOC105371935	8.80755	0.00846183	Up
					LAMA2	8.84089	1.8878e-67	Up
					SPX	8.8548	0.00658482	Up
					SLFN5	8.86692	1.44778e-56	Up
					NUPR1	8.87643	1.28784e-94	Up
					FGG	8.97045	0.0113132	Up
					CALHM3	8.98008	0.0178402	Up
					HID1	9.04817	1.4292e-06	Up
					LOC390937	9.05001	4.65878e-06	Up
					LOC105373991	9.05146	2.00206e-10	Up
					SUN3	9.07888	3.24537e-13	Up
					FLT1	9.08906	1.48831e-09	Up
					PELI2	9.12857	0.00238955	Up
					RASGEF1B	9.13418	1.01597e-47	Up
					TMC8	9.21639	0.00797207	Up
					RNF152	9.35457	2.87602e-07	Up
					ROBO2	9.46856	1.59211e-06	Up
					ADM2	9.49304	4.17078e-25	Up
					ATF3	9.53487	1.61758e-102	Up
					EYA2	9.65649	0.0142757	Up
					TNFSF15	9.82348	0.00115545	Up
					BCL2A1	9.83745	0.00023413	Up
					SLC16A7	9.88713	9.28067e-30	Up
					CPED1	9.90633	3.67926e-39	Up
					VWDE	9.99901	1.00339e-74	Up
					POSTN	10.0048	0.000346678	Up
					PCDH1	10.1239	6.68205e-12	Up
					TRPC4	10.2619	1.03449e-21	Up
					CTH	10.324	1.29504e-133	Up
					ARHGAP9	10.4326	2.55737e-07	Up
					SH2D2A	10.4766	1.46246e-05	Up
					ULBP1	10.5938	1.15878e-42	Up
					TAS2R3	10.697	0.0685015	Up
					MYEOV	10.7013	0.0143064	Up
					ASNS	10.7325	0	Up
					MT1E	10.8119	2.38262e-57	Up
					NFATC1	10.8492	0.0674841	Up
					KCNE2	10.8788	0.0377812	Up
					BTG4	11.0053	0.0204361	Up
					P2RX7	11.0604	3.57606e-48	Up
					PCDH10	11.097	3.1627e-12	Up
					DES	11.1091	0.0213504	Up
					ADAM23	11.2943	2.98313e-14	Up
					NRXN2	11.4534	0.000219201	Up
					RGS7	11.5081	2.50036e-17	Up
					TLR9	11.6239	0.00173149	Up
					KIF21B	11.812	0.00300464	Up
					C2orf16	11.8328	0.00838228	Up
					FAM189A2	11.8713	1.27064e-15	Up
					RNF112	11.8756	1.8906e-07	Up
					RBAK-RBAKDN	12.1512	0.0219494	Up
					KRT86	12.1724	2.5687e-14	Up
					CST7	12.31	1.69589e-10	Up
					PCSK9	12.5325	1.17848e-19	Up
					IL2RG	12.5453	9.75451e-14	Up
					TSLP	12.5455	2.21906e-31	Up
					LCP1	12.564	4.98653e-36	Up
					TMEM71	12.8753	3.09675e-27	Up
					ADAMTS18	13.479	0.000113144	Up
					SPEG	13.4916	0.00504084	Up
					CLIC5	13.8089	0.0794764	Up
					NR5A2	13.8233	0.0971502	Up
					TNIP3	13.9647	0.0010653	Up
					SYT2	14.3746	0.000428989	Up
					RASAL1	14.7382	9.17869e-07	Up
					LEMD1	14.7595	1.44695e-06	Up
					CHAC1	14.7825	9.67715e-185	Up
					ECSCR	14.8955	0.0121033	Up
					SAA2	15.0571	1.01124e-16	Up
					ARG2	15.3472	2.21268e-62	Up
					MMP10	16.6841	0.0412267	Up
					SPOCK3	16.7776	0.0429156	Up
					CXCL8	17.1647	0.00201979	Up
					MT1X	17.2922	1.82871e-09	Up
					PRR16	17.7355	4.02056e-13	Up
					GDF15	18.4798	2.30302e-75	Up
					CNTN1	18.6953	0.0380632	Up
					NRN1L	19.0195	0.000941853	Up
					HSD11B1	19.0472	0.0416197	Up
					TRIM54	20.0138	0.0328082	Up
					SCN5A	20.7039	0.0350841	Up
					FBXO39	21.163	6.47659e-08	Up
					FSTL5	21.4871	1.68989e-13	Up
					DTNA	22.1037	9.58906e-18	Up
					HCN4	23.8901	1.47152e-05	Up
					HAPLN2	23.9402	0.0050474	Up
					PRRX1	24.0473	4.87645e-05	Up
					FCRLA	24.124	0.000229521	Up
					MYO18B	25.1072	0.000681231	Up
					ISLR	27.0249	0.0022407	Up
					CCL20	27.2566	1.96884e-06	Up
					MAGEC3	27.6882	0.00728702	Up
					CERS4	28.0412	1.68491e-08	Up
					IP6K3	28.6622	0.0347202	Up
					ARMC4	29.0847	0.00661494	Up
					PGM5	29.2218	0.0094188	Up
					C20orf203	30.1736	0.00489196	Up
					LPO	37.2549	0.0846782	Up
					XKR5	38.535	8.49187e-05	Up
					PI16	40.6378	0.000581264	Up
					ANKRD1	42.6629	2.9768e-18	Up
					OLAH	45.858	3.80965e-08	Up
					CYBRD1	46.1229	3.55852e-14	Up
					TMEM130	51.1062	7.48633e-12	Up
					ATP1A2	57.1707	3.19621e-34	Up
					PLIN4	84.7897	3.48458e-18	Up
					INHBE	159.076	1.47842e-133	Up
					AARD	Inf	0.0831732	Up
					BEST1	Inf	2.41777e-06	Up
					CCDC33	Inf	0.00454842	Up
					CEACAM16	Inf	0.0834764	Up
					CLCNKB	Inf	0.0103246	Up
					CST2	Inf	0.0622684	Up
					DCSTAMP	Inf	0.00225457	Up
					FRMPD4	Inf	0.0806846	Up
					FUT1	Inf	7.67129e-06	Up
					GDAP1L1	Inf	0.0202559	Up
					GPR65	Inf	0.0809433	Up
					KCNJ1	Inf	0.00705154	Up
					KLHL35	Inf	0.0874745	Up
					KRT34	Inf	0.00251721	Up
					KRT83	Inf	0.0854767	Up
					LOXL4	Inf	3.5041e-06	Up
					LRFN5	Inf	0.0654566	Up
					LRP1B	Inf	0.0804167	Up
					MKX	Inf	0.0105912	Up
					MYZAP	Inf	0.0155767	Up
					NAALADL1	Inf	0.00126948	Up
					NLRP12	Inf	0.000378096	Up
					OSCAR	Inf	0.0385459	Up
					P2RX1	Inf	0.00975854	Up
					PLVAP	Inf	0.0623822	Up
					PRKCG	Inf	0.0605913	Up
					QPCT	Inf	0.000353842	Up
					RAB39B	Inf	1.4578e-05	Up
					RBFOX3	Inf	0.0616165	Up
					SGCG	Inf	0.039598	Up
					SPANXD	Inf	0.0622684	Up
					STAP1	Inf	0.0588236	Up
					TEKT1	Inf	0.0441857	Up
					TMEFF1	Inf	0.0876788	Up
					Inf:sh-HIF2α/sh-LacZ sh-LacZ=0

## Sheet: Table S8
Table S8 The primers and oligonucleotides used in this study
RT-qPCR primers
HIF-2α	Forward	5ʹ- CACCAAGGGTCAGGTAGTAAG-3ʹ
	Reverse	5ʹ-TGCAGGTTGCGAGGGTTGT-3ʹ
APOL1	Forward	5ʹ- TCAGAAGGTCCACAAAGG -3ʹ
	Reverse	5ʹ-ATTCCCAACTCCATCCC -3ʹ
ABCA2	Forward	5ʹ- GCCCAGGTCTGGCTCAACATCTC -3ʹ
	Reverse	5ʹ- CTCACCTTGGACATGAACTGGAT -3ʹ
PTGS1	Forward	5ʹ-GTCAAAGACAGAATGGTGGAGTG -3ʹ
	Reverse	5ʹ- TGTGTCCCCACACCTGTTACA -3ʹ
HMGCS1	Forward	5ʹ- TGTACACATCTTCAGTATATGGTTCCC -3ʹ
	Reverse	5ʹ- AAGAAAACACTCCAATTCTCTTCCCT -3ʹ
PCSK9	Forward	5ʹ- CCTGGAGCGGATTACCCCT -3ʹ
	Reverse	5ʹ- CTGTATGCTGGTGTCTAGGAGA -3ʹ
RP11-309M7.1	Forward	5ʹ- CCACATAACTCAGGGGCAATC -3ʹ
	Reverse	5ʹ- ATACTGTCAAAACGCATCAAG -3ʹ
LINC02609	Forward	5ʹ- AGGAGCCAGAAACCCATCAG -3ʹ
	Reverse	5ʹ- CAGTTCAACAGGCAGAGCTC -3ʹ
ZFPM2-AS1	Forward	5ʹ- GCTTCTATGCCTTCCTTCCC -3ʹ
	Reverse	5ʹ- ACTCCATACTCTCCCTGGGT -3ʹ
LINC00926	Forward	5ʹ- ACGTGACAGAGGAGTTGGAG -3ʹ
	Reverse	5ʹ- CTCCTGTGTTCAAATGGGCC -3ʹ
XLOC_011264	Forward	5ʹ- ACGTGACAGAGGAGTTGGAG -3ʹ
	Reverse	5ʹ- CTCCTGTGTTCAAATGGGCC -3ʹ
CRYM-AS1	Forward	5ʹ-CATAGAGCCCAGAACAAATAG -3ʹ
	Reverse	5ʹ- TTACCCAGGTTCAAGAAGCAC -3ʹ
SNHG25	Forward	5ʹ-TGTCATCGTCCTTGCTGCTTT -3ʹ
	Reverse	5ʹ- TTTATTGACGGGAATGGGGTG -3ʹ
XLOC_012568	Forward	5ʹ- AGTGTTCCGAGGGCAGTG -3ʹ
	Reverse	5ʹ- GCGCAGGAGATGTGATTG -3ʹ
LINC01320	Forward	5ʹ-GCCCATTCCCTTTACTTC -3ʹ
	Reverse	5ʹ-TCAAACAATCTGCCCACC -3ʹ
RP1-60O19	Forward	5ʹ- AAAGAGTAGGAGGAGTCAGCA -3ʹ
	Reverse	5ʹ- CTCAGTGGCACCAGGATAAGT -3ʹ
SNHG7	Forward	5ʹ- AAATGTCAGCAGTGCCAGTG -3ʹ
	Reverse	5ʹ- GATGGGGTTTCAGGCAGTTG -3ʹ
MIR193BHG	Forward	5ʹ-TACCCTTCTTCTCCACGGTG -3ʹ
	Reverse	5ʹ- CAGGTTTATCTGCCGCGATC -3ʹ
TPT1-AS1	Forward	5ʹ- CAAAGTGCTGGGATTACGGG -3ʹ
	Reverse	5ʹ-AGCCAGGTTTTGAGAGCTCT -3ʹ
LINC01116	Forward	5ʹ-GACCCAAAGGCCCTGAAGTAC -3ʹ
	Reverse	5ʹ- TTTGCCATTCTGATGTTACCC -3ʹ
CHOP	Forward	5ʹ- CTGACCAGGGAAGTAGAGG -3ʹ
	Reverse	5ʹ- TGCGTATGTGGGATTGAG -3ʹ
XBP1	Forward	5ʹ- CGGGTCTGCTGAGTCCGCAGC -3ʹ
	Reverse	5ʹ- TGGCAGGCTCTGGGGAAGGG -3ʹ
BIP	Forward	5ʹ- CATCACGCCGTCCTATGTCG -3ʹ
	Reverse	5ʹ- CGTCAAAGACCGTGTTCTCG -3ʹ
IRE1α	Forward	5ʹ- CATCCCCATGCCGAAGTTCA -3ʹ
	Reverse	5ʹ- CTGCTTCTCTCCGGTCAGGA -3ʹ
ATF3	Forward	5ʹ-AACCTGACGCCCTTTGTCAAG -3ʹ
	Reverse	5ʹ-TACCTCGGCTTTTGTGATGGA -3ʹ
ATF4	Forward	5ʹ- GTCTCCGTGAGCGTCCAT -3ʹ
	Reverse	5ʹ- CAGAAGCCAACTCCCATTAG -3ʹ
CEBPB	Forward	5ʹ- TCAGCACCCTGCGGAACTT -3ʹ
	Reverse	5ʹ-AAGTGCCCCAGTGCCAAAG -3ʹ
HERP	Forward	5ʹ-CCCCAACAATAACTTACAGG -3ʹ
	Reverse	5ʹ- GGAAGAAGAGAGGCAAAGAAA -3ʹ
EDEM1	Forward	5ʹ- ACTTGACTTCTGGGTACTGG -3ʹ
	Reverse	5ʹ- AACCTTTGAAACTGGCTC -3ʹ
HRD1	Forward	5ʹ- GCTCCCGTTCCCAAGTGT -3ʹ
	Reverse	5ʹ- TGCCAGTAAGACGCAGAAAT -3ʹ
ERO1A	Forward	5ʹ- TGTATAGTAATAGGGTAGGC -3ʹ
	Reverse	5ʹ- ATGAAACTGGGTATGGTG -3ʹ
HSPA5	Forward	5ʹ- CGTCCTATGTCGCCTTCACT-3ʹ
	Reverse	5ʹ- GCACAGACGGGTCATTCCAC -3ʹ
ASNS	Forward	5ʹ- AAGGATATTACTACCGTCAAG -3ʹ
	Reverse	5ʹ-ACAGCATAAAGACCACCTAA -3ʹ
CXCL8	Forward	5ʹ- TGGGTTTGCTAGAATGTGATA -3ʹ
	Reverse	5ʹ- AAGGCACAGTGGAACAAGGAC -3ʹ
CXCR4	Forward	5ʹ-GCCCACCATCTACTCCATCAT -3ʹ
	Reverse	5ʹ- CAGCCTGTACTTGTCCGTCAT-3ʹ
MMP7	Forward	5ʹ- ATAAGCACTGTTCCTCCACTC -3ʹ
	Reverse	5ʹ- ACATTTATTGACATCTACCCAC -3ʹ
CDC20	Forward	5ʹ- AGACCTGCCGTTACATTCCTT-3ʹ
	Reverse	5ʹ- TTCCCAGAACTCCAATCCACAAG -3ʹ
CDK6	Forward	5ʹ- TTCCAGATGGCTCTAACCTC -3ʹ
	Reverse	5ʹ-GAGTCCAATCACGTCCAAGA -3ʹ
HOXA7	Forward	5ʹ- GCTTAGCAGGACTGTGGAGA -3ʹ
	Reverse	5ʹ- ATAGGAAACATCAGGGCGTA -3ʹ
SAMD1	Forward	5ʹ-TTCCGTTCAGCCAGATGTTTCC -3ʹ
	Reverse	5ʹ- AACCCCAACCCAGCTAGTCCC -3ʹ
GAPDH	Forward	5ʹ- CCTTCATTGACCTCAACTACA-3ʹ
	Reverse	5ʹ- GCTCCTGGAAGATGGTGAT-3ʹ
RACE primers
3'RACE-F1	5’-AGCCGTGTGAAGATGTGCCTGCTT-3’
3'RACE-F2	5’-ACGGTCGGCTGCCTCCAATCCTGA-3’
5'RACE-R1	5’-ATCCTGCTGTCCCTGGGATTATCC-3’
5'RACE-R2	5’-ACCGTTCTGCAGGCTGTATAGGGA-3’
shRNA target sequence
sh HIF2a #1	Forward	5’-CCGGGCCACAGCATGGACATGAAGTCTCGAGACTTCATGTCCATGCTGTGGCTTTTTG-3’
	Reverse	5’-AATTCAAAAAGCCACAGCATGGACATGAAGTCTCGAGACTTCATGTCCATGCTGTGGC-3’
sh HIF2a #2	Forward	5’-CCGGCCATGAGGAGATTCGTGAGAACTCGAGTTCTCACGAATCTCCTCATGGTTTTTG-3’
	Reverse	5’-AATTCAAAAACCATGAGGAGATTCGTGAGAACTCGAGTTCTCACGAATCTCCTCATGG-3’
sh APOL1 #1	Forward	5’-CCGGGTGAGAACATATCCAACTTTCCTCGAGGAAAGTTGGATATGTTCTCACTTTTTG-3’
	Reverse	5’-AATTCAAAAAGTGAGAACATATCCAACTTTCCTCGAGGAAAGTTGGATATGTTCTCAC-3’
sh APOL1 #2	Forward	5’-CCGGCCTCCGAAGAATGAAGTCTTTCTCGAGAAAGACTTCATTCTTCGGAGGTTTTTG-3’
	Reverse	5’-AATTCAAAAACCTCCGAAGAATGAAGTCTTTCTCGAGAAAGACTTCATTCTTCGGAGG-3’
sh LINC02609 #1	Forward	5’-CCGGGCTTCGTTACTTGGATTTAGGCTCGAGCCTAAATCCAAGTAACGAAGCTTTTTG-3’
	Reverse	5’-AATTCAAAAAGCTTCGTTACTTGGATTTAGGCTCGAGCCTAAATCCAAGTAACGAAGC-3’
sh LINC02609 #2	Forward	5’-CCGGGCACTTGCTGACAATGCTTACCTCGAGGTAAGCATTGTCAGCAAGTGCTTTTTG-3’
	Reverse	5’-AATTCAAAAAGCACTTGCTGACAATGCTTACCTCGAGGTAAGCATTGTCAGCAAGTGC-3’
CHIP primers
APOL1-P1	Forward	5’-TCACTCCAAAACCTGCCTTT-3’
	Reverse	5’-CACAAAGTCTGCCTCAGGGTA-3’
APOL1-P2	Forward	5’-ACCTCCTGTGACTTGTGTGA-3’
	Reverse	5’-GAGGCAAGAAGAGAGGACGT-3’
APOL1-P3	Forward	5’-GAAGGGTCAGGTTGGCTTCT-3’
	Reverse	5’-CACACAGGGTGGAGGGACTA-3’
APOL1-P4	Forward	5’-GTGGCTCATGCCAAGGTG-3’
	Reverse	5’- CAGCCTCCTGAGTAGCTGGT-3’
APOL1-P5	Forward	5’-GGTCTCAGGCTGCTCCTCTA-3’
	Reverse	5’-ACAACTTCCCAGCAGCTCAT-3’
LINC02609-P1	Forward	5’-AGACGAACGCGAAGCGACGTG-3’
	Reverse	5’-CAGTGCGTTTCGGGCTGCTAA -3’
LINC02609-P2	Forward	5’-GATGTTTTGTCTTGGCACCTG-3’
	Reverse	5’-GGCCCTTACGACTGATTTGTG -3’
LINC02609-P3	Forward	5’-CGGTAGAAATTATGTCTGGGTG-3’
	Reverse	5’-TGCTGGGATTACAGGCGTGAG -3’
LINC02609-P4	Forward	5’-TCCATGAACCACCTATCAATC-3’
	Reverse	5’-ATAACCAGTAGTCTAGGCTCTA -3’
LINC02609-P5	Forward	5’-AGAAAGGAAATCTCGTTGGGTAT-3’
	Reverse	5’-CACAAGGTGAAGGTGCTGGGT -3’
VEGFA	Forward	5’-TCAGTTCCCTGGCAACAT-3’
	Reverse	5’-ACCAAGTTTGTGGAGCTGAG-3’
Luciferase primers
APOL1	923-2-5'	5’-CGGGGTACCGAAGAACAAGGAGAAAACGTG-3’
	923-3-5'	5’-CGGGGTACCCCTCTACCCCCTCCTTTCATA-3’
APOL1	923-4-5'	5’-CGGGGTACCATGTGTGGGAGACTGTGCTTA-3’
	923-3'	5’-CCGCTCGAGTAACCAGACAGGTCCTCCAGT-3’
